# Supplementary material for: Structural Communication between the E. coli Chaperones DnaK and Hsp90
Source: Int J Mol Sci. 2021 Feb 23;22(4):2200. doi: 10.3390/ijms22042200 (PMC7926864; doi:10.3390/ijms22042200)
Supplement: Supplementary file 1 [file ijms-22-02200-s001.zip]

Archive with 30 entries (30 files):
- nma-htpg-dnak.bib
- SI.tex
- Definitions/chicago2.bst
- Definitions/journalnames.tex
- Definitions/mdpi.bst
- Definitions/mdpi.cls
- figs1.png
- figs2.png
- figs3.png
- figs4.png
- SupplementalMovieS01.m4v
- SupplementalMovieS02.m4v
- SupplementalMovieS03.m4v
- SupplementalMovieS04.m4v
- SupplementalMovieS05.m4v
- SupplementalMovieS06.m4v
- SupplementalMovieS07.m4v
- SupplementalMovieS08.m4v
- SupplementalMovieS09.m4v
- SupplementalMovieS10.m4v
- SupplementalMovieS11.m4v
- SupplementalMovieS12.m4v
- SupplementalMovieS13.m4v
- SupplementalMovieS14.m4v
- figs5.png
- figs6.png
- Definitions/logo-ccby.eps
- Definitions/logo-mdpi.eps
- Definitions/logo-orcid.eps
- Definitions/logo-updates.pdf
