# Supplementary material for: Structural Communication between the E. coli Chaperones DnaK and Hsp90
Source: Int J Mol Sci. 2021 Feb 23;22(4):2200. doi: 10.3390/ijms22042200 (PMC7926864; doi:10.3390/ijms22042200)
Supplement: Supplementary file 1 [file ijms-22-02200-s001.zip › nma-htpg-dnak.bib]

@article{genest2015,
	title = {Hsp70 and {Hsp90} of {E}. coli {Directly} {Interact} for {Collaboration} in {Protein} {Remodeling}},
	volume = {427},
	issn = {0022-2836},
	url = {http://www.sciencedirect.com/science/article/pii/S0022283615005823},
	doi = {10.1016/j.jmb.2015.10.010},
	abstract = {Hsp90 is a highly conserved molecular chaperone that remodels hundreds of client proteins, many involved in the progression of cancer and other diseases. It functions with the Hsp70 chaperone and numerous cochaperones. The bacterial Hsp90 functions with an Hsp70 chaperone, DnaK, but is independent of Hsp90 cochaperones. We explored the collaboration between Escherichia coli Hsp90 and DnaK and found that the two chaperones form a complex that is stabilized by client protein binding. A J-domain protein, CbpA, facilitates assembly of the Hsp90Ec{\textendash}DnaK{\textendash}client complex. We identified E. coli Hsp90 mutants defective in DnaK interaction in vivo and show that the purified mutant proteins are defective in physical and functional interaction with DnaK. Understanding how Hsp90 and Hsp70 collaborate in protein remodeling will provide the groundwork for the development of new therapeutic strategies targeting multiple chaperones and cochaperones.},
	language = {en},
	number = {24},
	urldate = {2020-06-17},
	journal = {Journal of Molecular Biology},
	author = {Genest, Olivier and Hoskins, Joel R. and Kravats, Andrea N. and Doyle, Shannon M. and Wickner, Sue},
	year = {2015},
	keywords = {Hsp40, DnaJ, CbpA, molecular chaperone, protein remodeling},
	pages = {3877--3889},
	file = {ScienceDirect Full Text PDF:/home/matt/Zotero/storage/E33WUNTP/Genest et al. - 2015 - Hsp70 and Hsp90 of E. coli Directly Interact for C.pdf:application/pdf;ScienceDirect Snapshot:/home/matt/Zotero/storage/WGNWIBJ4/S0022283615005823.html:text/html;ScienceDirect Full Text PDF:/home/matt/Zotero/storage/W2RTGJG6/Genest et al. - 2015 - Hsp70 and Hsp90 of E. coli Directly Interact for C.pdf:application/pdf;ScienceDirect Snapshot:/home/matt/Zotero/storage/92ULFC5T/S0022283615005823.html:text/html;ScienceDirect Snapshot:/home/matt/Zotero/storage/PAT7GMPN/S0022283615005823.html:text/html;ScienceDirect Full Text PDF:/home/matt/Zotero/storage/IZQFTKAW/Genest et al. - 2015 - Hsp70 and Hsp90 of E. coli Directly Interact for C.pdf:application/pdf}
}

@article{taipale2010,
	title = {{HSP90} at the hub of protein homeostasis: emerging mechanistic insights},
	volume = {11},
	issn = {1471-0080},
	shorttitle = {{HSP90} at the hub of protein homeostasis},
	url = {https://proxy.lib.miamioh.edu/login?url=https://search.ebscohost.com/login.aspx?direct=true&db=mnh&AN=20531426&site=ehost-live&scope=site},
	doi = {10.1038/nrm2918},
	abstract = {Heat shock protein 90 (HSP90) is a highly conserved molecular chaperone that facilitates the maturation of a wide range of proteins (known as clients). Clients are enriched in signal transducers, including kinases and transcription factors. Therefore, HSP90 regulates diverse cellular functions and exerts marked effects on normal biology, disease and evolutionary processes. Recent structural and functional analyses have provided new insights on the transcriptional and biochemical regulation of HSP90 and the structural dynamics it uses to act on a diverse client repertoire. Comprehensive understanding of how HSP90 functions promises not only to provide new avenues for therapeutic intervention, but to shed light on fundamental biological questions.},
	number = {7},
	urldate = {2020-06-17},
	journal = {Nature reviews. Molecular cell biology},
	author = {Taipale, Mikko and Jarosz, Daniel F and Lindquist, Susan},
	year = {2010},
	keywords = {Animals, Humans, HSP90 Heat-Shock Proteins/*metabolism, HSP90 Heat-Shock Proteins/chemistry, HSP90 Heat-Shock Proteins/genetics, Models, Biological, Molecular Chaperones/chemistry, Molecular Chaperones/genetics, Molecular Chaperones/metabolism, Protein Folding, Proteins/*metabolism, Proteins/chemistry, Proteins/genetics},
	pages = {515--528},
	file = {EBSCO Full Text:/home/matt/Zotero/storage/KIKQAUZR/Taipale et al. - 2010 - HSP90 at the hub of protein homeostasis emerging .pdf:application/pdf;EBSCO Full Text:/home/matt/Zotero/storage/CSM9JHIY/Taipale et al. - 2010 - HSP90 at the hub of protein homeostasis emerging .pdf:application/pdf}
}

@article{soti2002,
	title = {A {Nucleotide}-dependent {Molecular} {Switch} {Controls} {ATP} {Binding} at the {C}-terminal {Domain} of {Hsp90} {N}-{TERMINAL} {NUCLEOTIDE} {BINDING} {UNMASKS} {A} {C}-{TERMINAL} {BINDING} {POCKET}},
	volume = {277},
	issn = {0021-9258, 1083-351X},
	url = {http://www.jbc.org/content/277/9/7066},
	doi = {10.1074/jbc.M105568200},
	abstract = {In vivo function of the molecular chaperone Hsp90 is ATP-dependent and requires the full-length protein. Our earlier studies predicted a second C-terminal ATP-binding site in Hsp90. By applying direct biochemical approaches, we mapped two ATP-binding sites and unveiled the C-terminal ATP-binding site as the first example of a cryptic chaperone nucleotide-binding site, which is opened by occupancy of the N-terminal site. We identified an N-terminal $\gamma$-phosphate-binding motif in the middle domain of Hsp90 similar to other GHKL family members. This motif is adjacent to the phosphate-binding region of the C-terminal ATP-binding site. Whereas novobiocin disrupts both C- and N-terminal nucleotide binding, we found a selective C-terminal nucleotide competitor, cisplatin, that strengthens the Hsp90-Hsp70 complex leaving the Hsp90-p23 complex intact. Cisplatin may provide a pharmacological tool to dissect C- and N-terminal nucleotide binding of Hsp90. A model is proposed on the interactions of the two nucleotide-binding domains and the charged region of Hsp90.},
	language = {en},
	number = {9},
	urldate = {2020-06-16},
	journal = {J. Biol. Chem.},
	author = {S{\"o}ti, Csaba and R{\'a}cz, Attila and Csermely, P{\'e}ter},
	year = {2002},
	pmid = {11751878},
	pages = {7066--7075},
	file = {Snapshot:/home/matt/Zotero/storage/E2VI5DKG/7066.html:text/html;Full Text PDF:/home/matt/Zotero/storage/58N6L99C/S{\"o}ti et al. - 2002 - A Nucleotide-dependent Molecular Switch Controls A.pdf:application/pdf}
}

@article{felts2000,
	title = {The hsp90-related {Protein} {TRAP1} {Is} a {Mitochondrial} {Protein} with {Distinct} {Functional} {Properties}},
	volume = {275},
	issn = {0021-9258, 1083-351X},
	url = {http://www.jbc.org/content/275/5/3305},
	doi = {10.1074/jbc.275.5.3305},
	abstract = {The hsp90 family of molecular chaperones was expanded recently due to the cloning of TRAP1 and hsp75 by yeast two-hybrid screens. Careful analysis of the human TRAP1 and hsp75 sequences revealed that they are identical, and we have cloned a similar protein from Drosophila. Immunofluorescence data show that human TRAP1 is localized to mitochondria. This mitochondrial localization is supported by the existence of mitochondrial localization sequences in the amino termini of both the human andDrosophila proteins. Due to the striking homology of TRAP1 to hsp90, we tested the ability of TRAP1 to function as an hsp90-like chaperone. TRAP1 did not form stable complexes with the classic hsp90 co-chaperones p23 and Hop (p60). Consistent with these observations, TRAP1 had no effect on the hsp90-dependent reconstitution of hormone binding to the progesterone receptor in vitro, nor could it substitute for hsp90 to promote maturation of the receptor to its hormone-binding state. However, TRAP1 is sufficiently conserved with hsp90 such that it bound ATP, and this binding was sensitive to the hsp90 inhibitor geldanamycin. In addition, TRAP1 exhibited ATPase activity that was inhibited by both geldanamycin and radicicol. Thus, TRAP1 has functions that are distinct from those of hsp90.},
	language = {en},
	number = {5},
	urldate = {2020-06-15},
	journal = {J. Biol. Chem.},
	author = {Felts, Sara J. and Owen, Barbara A. L. and Nguyen, PhuongMai and Trepel, Jane and Donner, David B. and Toft, David O.},
	year = {2000},
	pmid = {10652318},
	pages = {3305--3312},
	file = {Snapshot:/home/matt/Zotero/storage/F6P7U2GR/3305.html:text/html;Full Text PDF:/home/matt/Zotero/storage/R78RJJL5/Felts et al. - 2000 - The hsp90-related Protein TRAP1 Is a Mitochondrial.pdf:application/pdf}
}

@article{schopf2017,
	title = {The {HSP90} chaperone machinery},
	volume = {18},
	issn = {1471-0080},
	url = {http://www.nature.com/articles/nrm.2017.20},
	doi = {10.1038/nrm.2017.20},
	abstract = {Heat shock protein 90 (HSP90) is a molecular chaperone that is conserved from bacteria to humans and facilitates the maturation of substrates (or clients) that are involved in many different cellular pathways. HSP90 clients include, among others, kinases, transcription factors, steroid hormone receptors and E3 ubiquitin ligases.The highly dynamic conformational changes in the HSP90 dimer are regulated by a set of co-chaperones that bind to HSP90, often in different phases of its ATPase cycle. Co-chaperones modulate the rate of ATP hydrolysis by HSP90, stabilize certain conformational states or are involved in client recruitment. Some co-chaperones introduce asymmetry in the symmetric HSP90 dimer.HSP90 binds to clients in different conformations. Novel insights into client maturation have revealed that clients form contacts mainly with the middle domain of HSP90, but also make contacts with the amino-terminal and carboxy-terminal domains.HSP90 clients are functionally and structurally diverse. Within this broad range of clients, intrinsic instability and low folding cooperativity seem to dictate the requirement for the chaperone activity of HSP90.The pleiotropic effects of HSP90 on diverse client proteins means that HSP90 is implicated in many diseases, most prominently cancer, neurodegenerative diseases and infectious diseases that are caused by viruses and protozoa.A number of HSP90 inhibitors have been identified that target the ATP-binding site or the carboxy-terminal domain. A number of these are currently being evaluated in clinical trials.},
	language = {en},
	number = {6},
	urldate = {2020-06-15},
	journal = {Nature Reviews Molecular Cell Biology},
	author = {Schopf, Florian H. and Biebl, Maximilian M. and Buchner, Johannes},
	year = {2017},
	pages = {345--360},
	file = {Snapshot:/home/matt/Zotero/storage/HPCGLD8D/nrm.2017.html:text/html;Full Text PDF:/home/matt/Zotero/storage/DFB3IA7C/Schopf et al. - 2017 - The HSP90 chaperone machinery.pdf:application/pdf}
}

@article{wiech1992,
	title = {Hsp90 chaperones protein folding in vitro},
	volume = {358},
	issn = {1476-4687},
	url = {http://www.nature.com/articles/358169a0},
	doi = {10.1038/358169a0},
	abstract = {THE heat-shock protein Hsp90 is the most abundant constitutively expressed stress protein in the cytosol of eukaryotic cells1,2, where it participates in the maturation of other proteins, modulation of protein activity in the case of hormone-free steroid receptors, and intracellular transport of some newly synthesized kinases3{\textendash}5. A feature of all these processes could be their dependence on the formation of protein structure. If Hsp90 is a molecular chaperone involved in maintaining a certain subset of cellular proteins in an inactive form, it should also be able to recognize and bind non-native proteins, thereby influencing their folding to the native state. Here we investigate whether Hsp90 can influence protein folding in vitro and show that Hsp90 suppresses the formation of protein aggregates by binding to the target proteins at a stoichiometry of one Hsp90 dimer to one or two substrate molecule(s). Furthermore, the yield of correctly folded and functional protein is increased significantly. The action of Hsp90 does not depend on the presence of nucleoside triphosphates, so it may be that Hsp90 uses a novel molecular mechanism to assist protein folding in vivo.},
	language = {en},
	number = {6382},
	urldate = {2020-06-15},
	journal = {Nature},
	author = {Wiech, Hans and Buchner, Johannes and Zimmermann, Richard and Jakob, Ursula},
	year = {1992},
	pages = {169--170},
	file = {Snapshot:/home/matt/Zotero/storage/THAYZJEU/358169a0.html:text/html;Full Text PDF:/home/matt/Zotero/storage/2V93CI2B/Wiech et al. - 1992 - Hsp90 chaperones protein folding in vitro.pdf:application/pdf}
}

@article{whitesell2005,
	title = {{HSP90} and the chaperoning of cancer},
	volume = {5},
	issn = {1474175X},
	url = {https://proxy.lib.miamioh.edu/login?url=https://search.ebscohost.com/login.aspx?direct=true&db=aph&AN=18458933&site=ehost-live&scope=site},
	doi = {10.1038/nrc1716},
	abstract = {Standing watch over the proteome, molecular chaperones are an ancient and evolutionarily conserved class of proteins that guide the normal folding, intracellular disposition and proteolytic turnover of many of the key regulators of cell growth, differentiation and survival. This essential guardian function is subverted during oncogenesis to allow malignant transformation and to facilitate rapid somatic evolution. Pharmacologically 'bribing' the essential guard duty of the chaperone HSP90 (heat-shock protein of 90 kDa) seems to offer a unique anticancer strategy of considerable promise.},
	number = {10},
	urldate = {2020-06-15},
	journal = {Nature Reviews Cancer},
	author = {Whitesell, Luke and Lindquist, Susan L.},
	year = {2005},
	keywords = {ANTINEOPLASTIC agents, CHEMOTHERAPY (Cancer), GROWTH factors, HEAT shock proteins, MOLECULAR chaperones, PROTEINS},
	pages = {761--772},
	file = {EBSCO Full Text:/home/matt/Zotero/storage/UAAERHFK/Whitesell and Lindquist - 2005 - HSP90 and the chaperoning of cancer.pdf:application/pdf;EBSCO Full Text:/home/matt/Zotero/storage/UREWUDMX/Whitesell and Lindquist - 2005 - HSP90 and the chaperoning of cancer.pdf:application/pdf}
}

@article{trepel2010,
	title = {Targeting the dynamic {HSP90} complex in cancer},
	volume = {10},
	issn = {1474-1768},
	url = {https://proxy.lib.miamioh.edu/login?url=https://search.ebscohost.com/login.aspx?direct=true&db=mnh&AN=20651736&site=ehost-live&scope=site},
	doi = {10.1038/nrc2887},
	abstract = {The molecular chaperone heat shock protein 90 (HSP90) has been used by cancer cells to facilitate the function of numerous oncoproteins, and it can be argued that cancer cells are 'addicted' to HSP90. However, although recent reports of the early clinical efficacy of HSP90 inhibitors are encouraging, the optimal use of HSP90-targeted therapeutics will depend on understanding the complexity of HSP90 regulation and the degree to which HSP90 participates in both neoplastic and normal cellular physiology.},
	number = {8},
	urldate = {2020-06-15},
	journal = {Nature reviews. Cancer},
	author = {Trepel, Jane and Mollapour, Mehdi and Giaccone, Giuseppe and Neckers, Len},
	year = {2010},
	keywords = {Animals, Drug Resistance, Neoplasm, Humans, HSP90 Heat-Shock Proteins/chemistry, Chromatin Assembly and Disassembly, Clinical Trials as Topic, DNA Damage, HSP90 Heat-Shock Proteins/*antagonists \& inhibitors, HSP90 Heat-Shock Proteins/physiology, Mutation, Neoplasms/*drug therapy, Phosphorylation, Protein Conformation, Protein Processing, Post-Translational, Transcription, Genetic},
	pages = {537--549},
	file = {EBSCO Full Text:/home/matt/Zotero/storage/NIV3YBGM/Trepel et al. - 2010 - Targeting the dynamic HSP90 complex in cancer.pdf:application/pdf;EBSCO Full Text:/home/matt/Zotero/storage/LXTM3VJ9/Trepel et al. - 2010 - Targeting the dynamic HSP90 complex in cancer.pdf:application/pdf}
}

@article{wandinger2008,
	title = {The {Hsp90} {Chaperone} {Machinery}},
	volume = {283},
	issn = {0021-9258, 1083-351X},
	url = {http://www.jbc.org/content/283/27/18473},
	doi = {10.1074/jbc.R800007200},
	abstract = {Sebastian Karl Wandinger, Klaus Richter, Johannes Buchner},
	language = {en},
	number = {27},
	urldate = {2020-06-15},
	journal = {J. Biol. Chem.},
	author = {Wandinger, Sebastian Karl and Richter, Klaus and Buchner, Johannes},
	year = {2008},
	pmid = {18442971},
	pages = {18473--18477},
	file = {Snapshot:/home/matt/Zotero/storage/3KHMICX3/18473.html:text/html;Full Text PDF:/home/matt/Zotero/storage/JE9QV22Y/Wandinger et al. - 2008 - The Hsp90 Chaperone Machinery.pdf:application/pdf}
}

@incollection{zuiderweg2013,
	address = {Berlin, Heidelberg},
	series = {Topics in {Current} {Chemistry}},
	title = {Allostery in the {Hsp70} {Chaperone} {Proteins}},
	isbn = {978-3-642-34552-4},
	url = {https://doi.org/10.1007/128_2012_323},
	abstract = {Heat shock 70-kDa (Hsp70) chaperones are essential to in vivo protein folding, protein transport, and protein re-folding. They carry out these activities using repeated cycles of binding and release of client proteins. This process is under allosteric control of nucleotide binding and hydrolysis. X-ray crystallography, NMR spectroscopy, and other biophysical techniques have contributed much to the understanding of the allosteric mechanism linking these activities and the effect of co-chaperones on this mechanism. In this chapter these findings are critically reviewed. Studies on the allosteric mechanisms of Hsp70 have gained enhanced urgency, as recent studies have implicated this chaperone as a potential drug target in diseases such as Alzheimer{\textquoteright}s and cancer. Recent approaches to combat these diseases through interference with the Hsp70 allosteric mechanism are discussed.},
	language = {en},
	urldate = {2020-06-03},
	booktitle = {Molecular {Chaperones}},
	publisher = {Springer},
	author = {Zuiderweg, Erik R. P. and Bertelsen, Eric B. and Rousaki, Aikaterini and Mayer, Matthias P. and Gestwicki, Jason E. and Ahmad, Atta},
	editor = {Jackson, Sophie},
	year = {2013},
	doi = {10.1007/128_2012_323},
	keywords = {DnaJ, DnaK, Dynamics, Interactions, Structure},
	pages = {99--153},
	file = {Springer Full Text PDF:/home/matt/Zotero/storage/U2JURLVL/Zuiderweg et al. - 2013 - Allostery in the Hsp70 Chaperone Proteins.pdf:application/pdf}
}

@article{bukau1998,
	title = {The {Hsp70} and {Hsp60} {Chaperone} {Machines}},
	volume = {92},
	issn = {0092-8674},
	url = {http://www.sciencedirect.com/science/article/pii/S0092867400809289},
	doi = {10.1016/S0092-8674(00)80928-9},
	language = {en},
	number = {3},
	urldate = {2020-06-03},
	journal = {Cell},
	author = {Bukau, Bernd and Horwich, Arthur L},
	year = {1998},
	pages = {351--366},
	file = {ScienceDirect Full Text PDF:/home/matt/Zotero/storage/6EDB8F9B/Bukau and Horwich - 1998 - The Hsp70 and Hsp60 Chaperone Machines.pdf:application/pdf;ScienceDirect Snapshot:/home/matt/Zotero/storage/2V5FQ5TT/S0092867400809289.html:text/html}
}

@article{flaherty1990,
	title = {Three-dimensional structure of the {ATPase} fragment of a {70K} heat-shock cognate protein},
	volume = {346},
	issn = {1476-4687},
	url = {http://www.nature.com/articles/346623a0},
	doi = {10.1038/346623a0},
	abstract = {The three-dimensional structure of the amino-terminal 44K ATPase fragment of the 70K bovine heat-shock cognate protein has been solved to a resolution of 2.2 {\r A}. The ATPase fragment has two structural lobes with a deep cleft between them; ATP binds at the base of the cleft. Surprisingly, the nucleotide-binding 'core' of the ATPase fragment has a tertiary structure similar to that of hexokinase, although the remainder of the structures of the two proteins are completely dissimilar, suggesting that both the phosphotransferase mechanism and the substrate-induced conformational change intrinsic to the hexokinases may be used by the 70K heat shock-related proteins.},
	language = {en},
	number = {6285},
	urldate = {2020-06-03},
	journal = {Nature},
	author = {Flaherty, Kevin M. and DeLuca-Flaherty, Camilla and McKay, David B.},
	year = {1990},
	pages = {623--628},
	file = {Snapshot:/home/matt/Zotero/storage/Z8SVE3H3/346623a0.html:text/html;Full Text PDF:/home/matt/Zotero/storage/NHH734RX/Flaherty et al. - 1990 - Three-dimensional structure of the ATPase fragment.pdf:application/pdf}
}

@article{doyle2015,
	title = {Interplay between {E}. coli {DnaK}, {ClpB} and {GrpE} during {Protein} {Disaggregation}},
	volume = {427},
	issn = {0022-2836},
	url = {http://www.sciencedirect.com/science/article/pii/S0022283614005634},
	doi = {10.1016/j.jmb.2014.10.013},
	abstract = {The DnaK/Hsp70 chaperone system and ClpB/Hsp104 collaboratively disaggregate protein aggregates and reactivate inactive proteins. The teamwork is specific: Escherichia coli DnaK interacts with E. coli ClpB and yeast Hsp70, Ssa1, interacts with yeast Hsp104. This interaction is between the middle domains of hexameric ClpB/Hsp104 and the DnaK/Hsp70 nucleotide-binding domain (NBD). To identify the site on E. coli DnaK that interacts with ClpB, we substituted amino acid residues throughout the DnaK NBD. We found that several variants with substitutions in subdomains IB and IIB of the DnaK NBD were defective in ClpB interaction in vivo in a bacterial two-hybrid assay and in vitro in a fluorescence anisotropy assay. The DnaK subdomain IIB mutants were also defective in the ability to disaggregate protein aggregates with ClpB, DnaJ and GrpE, although they retained some ability to reactivate proteins with DnaJ and GrpE in the absence of ClpB. We observed that GrpE, which also interacts with subdomains IB and IIB, inhibited the interaction between ClpB and DnaK in vitro, suggesting competition between ClpB and GrpE for binding DnaK. Computational modeling of the DnaK{\textendash}ClpB hexamer complex indicated that one DnaK monomer contacts two adjacent ClpB protomers simultaneously. The model and the experiments support a common and mutually exclusive GrpE and ClpB interaction region on DnaK. Additionally, homologous substitutions in subdomains IB and IIB of Ssa1 caused defects in collaboration between Ssa1 and Hsp104. Altogether, these results provide insight into the molecular mechanism of collaboration between the DnaK/Hsp70 system and ClpB/Hsp104 for protein disaggregation.},
	language = {en},
	number = {2},
	urldate = {2020-06-03},
	journal = {Journal of Molecular Biology},
	author = {Doyle, Shannon M. and Shastry, Shankar and Kravats, Andrea N. and Shih, Yu-Hsuan and Miot, Marika and Hoskins, Joel R. and Stan, George and Wickner, Sue},
	year = {2015},
	keywords = {Hsp40, molecular chaperone, GrpE, nucleotide exchange factor, protein disaggregation},
	pages = {312--327},
	file = {ScienceDirect Full Text PDF:/home/matt/Zotero/storage/Q3QYDN9Z/Doyle et al. - 2015 - Interplay between E. coli DnaK, ClpB and GrpE duri.pdf:application/pdf;ScienceDirect Snapshot:/home/matt/Zotero/storage/YPI5F7FP/S0022283614005634.html:text/html}
}

@article{macario2006,
	title = {Evolution of a {Protein}-{Folding} {Machine}: {Genomic} and {Evolutionary} {Analyses} {Reveal} {Three} {Lineages} of the {Archaeal} hsp70({dnaK}) {Gene}},
	volume = {63},
	issn = {00222844},
	shorttitle = {Evolution of a {Protein}-{Folding} {Machine}},
	url = {https://proxy.lib.miamioh.edu/login?url=https://search.ebscohost.com/login.aspx?direct=true&db=bai&AN=506703672&site=ehost-live&scope=site},
	doi = {10.1007/s00239-005-6207-1},
	number = {1},
	urldate = {2020-06-03},
	journal = {Journal of Molecular Evolution},
	author = {Macario, Alberto J. L. and Brocchieri, Luciano and Shenoy, Avinash R.},
	year = {2006},
	keywords = {Heat shock proteins, Protein folding},
	pages = {74--86},
	file = {EBSCO Full Text:/home/matt/Zotero/storage/NW55M822/Macario et al. - 2006 - Evolution of a Protein-Folding Machine Genomic an.pdf:application/pdf}
}

@article{liu2017,
	title = {A disulfide-bonded {DnaK} dimer is maintained in an {ATP}-bound state},
	volume = {22},
	issn = {1466-1268},
	url = {https://proxy.lib.miamioh.edu/login?url=https://search.ebscohost.com/login.aspx?direct=true&db=mnh&AN=27975204&site=ehost-live&scope=site},
	doi = {10.1007/s12192-016-0752-y},
	abstract = {DnaK, a major Hsp70 molecular chaperones in Escherichia coli, is a widely used model for studying Hsp70s. We recently solved a crystal structure of DnaK in complex with ATP and showed that DnaK was packed as a dimer in the crystal structure. Our previous biochemical studies supported the formation of a specific DnaK dimer as observed in the crystal structure in solution in the presence of ATP and suggested an important role of this dimer in efficient interaction with Hsp40 co-chaperones. In this study, we dissected the biochemical properties of this DnaK dimer. To restrict DnaK in this dimer form, we mutated two residues on the dimer interface to cysteine, A303C, and H541C. Upon oxidation, this DnaK-A303C-H541C protein formed a specific dimer linked by disulfide bonds formed between A303C and H541C only in the presence of ATP, consistent with the crystal structure. Intriguingly, this disulfide-bond-linked dimer of DnaK-A303C-H541C has reduced ATPase activity and decreased affinity for peptide substrate. More interestingly, unlike wild-type DnaK, the peptide substrate-binding kinetics of this dimer is drastically accelerated even in the absence of ATP, suggesting this dimer is restricted in an ATP-bound conformation regardless of nucleotide bound, which was further supported by our analysis using tryptophan fluorescence and ATP-induced peptide release. Thus, formation of the dimer restricted DnaK in an ATP-bound state and blocked the progression through the chaperone cycle. Productive progression through the chaperone cycle requires the dissociation of this transient dimer. Surprisingly, a significantly compromised interaction with Hsp40 co-chaperone was observed for this disulfide-bond-linked dimer. Thus, dissociation of this DnaK dimer is equally crucial for efficient Hsp40 interaction. An initial interaction between Hsp70 and Hsp40 requires the formation of DnaK dimer; but a stable Hsp70-Hsp40 interaction may follow the dissociation of the dimer.},
	number = {2},
	urldate = {2020-05-19},
	journal = {Cell stress \& chaperones},
	author = {Liu, Qingdai and Li, Hongtao and Yang, Ying and Tian, Xueli and Su, Jiayue and Zhou, Lei and Liu, Qinglian},
	year = {2017},
	keywords = {Kinetics, HSP70 Heat-Shock Proteins/*metabolism, HSP70 Heat-Shock Proteins/genetics, Protein Folding, Adenosine Triphosphatases/metabolism, Adenosine Triphosphate/*metabolism, Adenosine Triphosphate/chemistry, ATPase*, Dimerization, Disulfides/*chemistry, Escherichia coli Proteins/*metabolism, Escherichia coli Proteins/chemistry, Escherichia coli Proteins/genetics, Escherichia coli/metabolism, HSP40 Heat-Shock Proteins/chemistry, HSP40 Heat-Shock Proteins/metabolism, Hsp40*, HSP70 Heat-Shock Proteins/chemistry, HSP70*, Molecular chaperone*, Mutagenesis, Site-Directed, Peptide substrate binding*, Phenanthrolines/chemistry, Protein Binding, Protein folding*, Substrate Specificity, Surface Plasmon Resonance},
	pages = {201--212},
	file = {EBSCO Full Text:/home/matt/Zotero/storage/PTDXDIAW/Liu et al. - 2017 - A disulfide-bonded DnaK dimer is maintained in an .pdf:application/pdf}
}

@article{zheng2006,
	title = {Low-frequency normal modes that describe allosteric transitions in biological nanomachines are robust to sequence variations},
	volume = {103},
	issn = {0027-8424},
	url = {https://www.ncbi.nlm.nih.gov/pmc/articles/PMC1472502/},
	doi = {10.1073/pnas.0510426103},
	abstract = {By representing the high-resolution crystal structures of a number of enzymes using the elastic network model, it has been shown that only a few low-frequency normal modes are needed to describe the large-scale domain movements that are triggered by ligand binding. Here we explore a link between the nearly invariant nature of the modes that describe functional dynamics at the mesoscopic level and the large evolutionary sequence variations at the residue level. By using a structural perturbation method (SPM), which probes the residue-specific response to perturbations (or mutations), we identify a sparse network of strongly conserved residues that transmit allosteric signals in three structurally unrelated biological nanomachines, namely, DNA polymerase, myosin motor, and the Escherichia coli chaperonin. Based on the response of every mode to perturbations, which are generated by interchanging specific sequence pairs in a multiple sequence alignment, we show that the functionally relevant low-frequency modes are most robust to sequence variations. Our work shows that robustness of dynamical modes at the mesoscopic level is encoded in the structure through a sparse network of residues that transmit allosteric signals.},
	number = {20},
	urldate = {2020-05-19},
	journal = {Proc Natl Acad Sci U S A},
	author = {Zheng, Wenjun and Brooks, Bernard R. and Thirumalai, D.},
	year = {2006},
	pmid = {16682636},
	pmcid = {PMC1472502},
	pages = {7664--7669},
	file = {PubMed Central Full Text PDF:/home/matt/Zotero/storage/5TAMDKJW/Zheng et al. - 2006 - Low-frequency normal modes that describe allosteri.pdf:application/pdf}
}

@article{tirion1996,
	title = {Large {Amplitude} {Elastic} {Motions} in {Proteins} from a {Single}-{Parameter}, {Atomic} {Analysis}},
	volume = {77},
	language = {en},
	number = {9},
	journal = {PHYSICAL REVIEW LETTERS},
	author = {Tirion, Monique M},
	year = {1996},
	pages = {4},
	file = {Tirion - 1996 - Large Amplitude Elastic Motions in Proteins from a.pdf:/home/matt/Zotero/storage/QZDNQXDT/Tirion - 1996 - Large Amplitude Elastic Motions in Proteins from a.pdf:application/pdf}
}

@article{hassan2003,
	title = {Molecular dynamics simulations of peptides and proteins with a continuum electrostatic model based on screened {Coulomb} potentials},
	volume = {51},
	copyright = {Copyright {\textcopyright} 2003 Wiley-Liss, Inc.},
	issn = {1097-0134},
	url = {http://onlinelibrary.wiley.com/doi/abs/10.1002/prot.10330},
	doi = {10.1002/prot.10330},
	abstract = {A continuum electrostatics approach for molecular dynamics (MD) simulations of macromolecules is presented and analyzed for its performance on a peptide and a globular protein. The approach incorporates the screened Coulomb potential (SCP) continuum model of electrostatics, which was reported earlier. The model was validated in a broad set of tests some of which were based on Monte Carlo simulations that included single amino acids, peptides, and proteins. The implementation for large-scale MD simulations presented in this article is based on a pairwise potential that makes the electrostatic model suitable for fast analytical calculation of forces. To assess the suitability of the approach, a preliminary validation is conducted, which consists of (i) a 3-ns MD simulation of the immunoglobulin-binding domain of streptococcal protein G, a 56-residue globular protein and (ii) a 3-ns simulation of Dynorphin, a biological peptide of 17 amino acids. In both cases, the results are compared with those obtained from MD simulations using explicit water (EW) molecules in an all-atom representation. The initial structure of Dynorphin was assumed to be an $\alpha$-helix between residues 1 and 9 as suggested from NMR measurements in micelles. The results obtained in the MD simulations show that the helical structure collapses early in the simulation, a behavior observed in the EW simulation and consistent with spectroscopic data that suggest that the peptide may adopt mainly an extended conformation in water. The dynamics of protein G calculated with the SCP implicit solvent model (SCP-ISM) reveals a stable structure that conserves all the elements of secondary structure throughout the entire simulation time. The average structures calculated from the trajectories with the implicit and explicit solvent models had a cRMSD of 1.1 {\r A}, whereas each average structure had a cRMSD of about 0.8{\r A} with respect to the X-ray structure. The main conformational differences of the average structures with respect to the crystal structure occur in the loop involving residues 8{\textendash}14. Despite the overall similarity of the simulated dynamics with EW and SCP models, fluctuations of side-chains are larger when the implicit solvent is used, especially in solvent exposed side-chains. The MD simulation of Dynorphin was extended to 40 ns to study its behavior in an aqueous environment. This long simulation showed that the peptide has a tendency to form an $\alpha$-helical structure in water, but the stabilization free energy is too weak, resulting in frequent interconversions between random and helical conformations during the simulation time. The results reported here suggest that the SCP implicit solvent model is adequate to describe electrostatic effects in MD simulation of both peptides and proteins using the same set of parameters. It is suggested that the present approach could form the basis for the development of a reliable and general continuum approach for use in molecular biology, and directions are outlined for attaining this long-term goal. Proteins 2003;51:109{\textendash}125. {\textcopyright} 2003 Wiley-Liss, Inc.},
	language = {en},
	number = {1},
	urldate = {2020-05-19},
	journal = {Proteins: Structure, Function, and Bioinformatics},
	author = {Hassan, Sergio A. and Mehler, Ernest L. and Zhang, Daqun and Weinstein, Harel},
	year = {2003},
	keywords = {MD simulation with an implicit solvent model, screened Coulomb potentials, simulation of dynorphin, simulation of protein G},
	pages = {109--125},
	file = {Full Text PDF:/home/matt/Zotero/storage/8VA5EYYC/Hassan et al. - 2003 - Molecular dynamics simulations of peptides and pro.pdf:application/pdf;Snapshot:/home/matt/Zotero/storage/ULF6AC2S/prot.html:text/html}
}

@article{blacklock2014,
	title = {Computational {Modeling} of {Allosteric} {Regulation} in the {Hsp90} {Chaperones}: {A} {Statistical} {Ensemble} {Analysis} of {Protein} {Structure} {Networks} and {Allosteric} {Communications}},
	volume = {10},
	issn = {1553734X},
	shorttitle = {Computational {Modeling} of {Allosteric} {Regulation} in the {Hsp90} {Chaperones}},
	url = {https://proxy.lib.miamioh.edu/login?url=https://search.ebscohost.com/login.aspx?direct=true&db=aph&AN=96858498&site=ehost-live&scope=site},
	doi = {10.1371/journal.pcbi.1003679},
	abstract = {A fundamental role of the Hsp90 chaperone in regulating functional activity of diverse protein clients is essential for the integrity of signaling networks. In this work we have combined biophysical simulations of the Hsp90 crystal structures with the protein structure network analysis to characterize the statistical ensemble of allosteric interaction networks and communication pathways in the Hsp90 chaperones. We have found that principal structurally stable communities could be preserved during dynamic changes in the conformational ensemble. The dominant contribution of the inter-domain rigidity to the interaction networks has emerged as a common factor responsible for the thermodynamic stability of the active chaperone form during the ATPase cycle. Structural stability analysis using force constant profiling of the inter-residue fluctuation distances has identified a network of conserved structurally rigid residues that could serve as global mediating sites of allosteric communication. Mapping of the conformational landscape with the network centrality parameters has demonstrated that stable communities and mediating residues may act concertedly with the shifts in the conformational equilibrium and could describe the majority of functionally significant chaperone residues. The network analysis has revealed a relationship between structural stability, global centrality and functional significance of hotspot residues involved in chaperone regulation. We have found that allosteric interactions in the Hsp90 chaperone may be mediated by modules of structurally stable residues that display high betweenness in the global interaction network. The results of this study have suggested that allosteric interactions in the Hsp90 chaperone may operate via a mechanism that combines rapid and efficient communication by a single optimal pathway of structurally rigid residues and more robust signal transmission using an ensemble of suboptimal multiple communication routes. This may be a universal requirement encoded in protein structures to balance the inherent tension between resilience and efficiency of the residue interaction networks.},
	number = {6},
	urldate = {2020-05-19},
	journal = {PLoS Computational Biology},
	author = {Blacklock, Kristin and Verkhivker, Gennady M.},
	year = {2014},
	keywords = {HEAT shock proteins, MOLECULAR chaperones, Protein folding, ALLOSTERIC regulation, Biochemistry, Biology and life sciences, Biomacromolecule-ligand interactions, Biophysical simulations, Biophysics, Biophysics theory, CELLULAR signal transduction, Chemistry, Classical mechanics, Computational biology, COMPUTATIONAL biology, Computational chemistry, Computer and information sciences, Computer modeling, Macromolecular complex analysis, Macromolecular structure analysis, Molecular biology, Molecular complexes, Molecular dynamics, Molecular mechanics, Motion, Newton's laws of motion, Physical chemistry, Physical sciences, Physics, Protein structure, PROTEIN structure, Proteins, Research Article, Thermodynamics},
	pages = {1--21},
	file = {EBSCO Full Text:/home/matt/Zotero/storage/36EEXFWK/Blacklock and Verkhivker - 2014 - Computational Modeling of Allosteric Regulation in.pdf:application/pdf}
}

@article{dokholyan2016,
	title = {Controlling {Allosteric} {Networks} in {Proteins}},
	volume = {116},
	issn = {0009-2665, 1520-6890},
	url = {https://pubs.acs.org/doi/10.1021/acs.chemrev.5b00544},
	doi = {10.1021/acs.chemrev.5b00544},
	abstract = {Allosteric transition, defined as conformational changes induced by ligand binding, is one of the fundamental properties of proteins. Allostery has been observed and characterized in many proteins, and has been recently utilized to control protein function via regulation of protein activity. Here, we review the physical and evolutionary origin of protein allostery, as well as its importance to protein regulation, drug discovery, and biological processes in living systems. We describe recently developed approaches to identify allosteric pathways, connected sets of pairwise interactions that are responsible for propagation of conformational change from the ligand-binding site to a distal functional site. We then present experimental and computational protein engineering approaches for control of protein function by modulation of allosteric sites. As an example of application of these approaches, we describe a synergistic computational and experimental approach to rescue the cystic-fibrosis-associated protein cystic fibrosis transmembrane conductance regulator, which upon deletion of a single residue misfolds and causes disease. This example demonstrates the power of allosteric manipulation in proteins to both elucidate mechanisms of molecular function and to develop therapeutic strategies that rescue those functions. Allosteric control of proteins provides a tool to shine a light on the complex cascades of cellular processes and facilitate unprecedented interrogation of biological systems.},
	language = {en},
	number = {11},
	urldate = {2020-05-14},
	journal = {Chem. Rev.},
	author = {Dokholyan, Nikolay V.},
	year = {2016},
	pages = {6463--6487},
	file = {Dokholyan - 2016 - Controlling Allosteric Networks in Proteins.pdf:/home/matt/Zotero/storage/29DLRFYU/Dokholyan - 2016 - Controlling Allosteric Networks in Proteins.pdf:application/pdf}
}

@article{kmiecik2016,
	title = {Coarse-{Grained} {Protein} {Models} and {Their} {Applications}},
	volume = {116},
	issn = {0009-2665, 1520-6890},
	url = {https://pubs.acs.org/doi/10.1021/acs.chemrev.6b00163},
	doi = {10.1021/acs.chemrev.6b00163},
	abstract = {The traditional computational modeling of protein structure, dynamics, and interactions remains difficult for many protein systems. It is mostly due to the size of protein conformational spaces and required simulation time scales that are still too large to be studied in atomistic detail. Lowering the level of protein representation from all-atom to coarse-grained opens up new possibilities for studying protein systems. In this review we provide an overview of coarse-grained models focusing on their design, including choices of representation, models of energy functions, sampling of conformational space, and applications in the modeling of protein structure, dynamics, and interactions. A more detailed description is given for applications of coarse-grained models suitable for efficient combinations with all-atom simulations in multiscale modeling strategies.},
	language = {en},
	number = {14},
	urldate = {2020-05-14},
	journal = {Chem. Rev.},
	author = {Kmiecik, Sebastian and Gront, Dominik and Kolinski, Michal and Wieteska, Lukasz and Dawid, Aleksandra Elzbieta and Kolinski, Andrzej},
	year = {2016},
	pages = {7898--7936},
	file = {Kmiecik et al. - 2016 - Coarse-Grained Protein Models and Their Applicatio.pdf:/home/matt/Zotero/storage/GDJNBB7Z/Kmiecik et al. - 2016 - Coarse-Grained Protein Models and Their Applicatio.pdf:application/pdf}
}

@article{brooks2009,
	title = {{CHARMM}: {The} biomolecular simulation program},
	volume = {30},
	issn = {01928651, 1096987X},
	shorttitle = {{CHARMM}},
	url = {http://doi.wiley.com/10.1002/jcc.21287},
	doi = {10.1002/jcc.21287},
	abstract = {CHARMM (Chemistry at HARvard Molecular Mechanics) is a highly versatile and widely used molecular simulation program. It has been developed over the last three decades with a primary focus on molecules of biological interest, including proteins, peptides, lipids, nucleic acids, carbohydrates, and small molecule ligands, as they occur in solution, crystals, and membrane environments. For the study of such systems, the program provides a large suite of computational tools that include numerous conformational and path sampling methods, free energy estimators, molecular minimization, dynamics, and analysis techniques, and model-building capabilities. The CHARMM program is applicable to problems involving a much broader class of many-particle systems. Calculations with CHARMM can be performed using a number of different energy functions and models, from mixed quantum mechanical-molecular mechanical force fields, to all-atom classical potential energy functions with explicit solvent and various boundary conditions, to implicit solvent and membrane models. The program has been ported to numerous platforms in both serial and parallel architectures. This article provides an overview of the program as it exists today with an emphasis on developments since the publication of the original CHARMM article in 1983.},
	language = {en},
	number = {10},
	urldate = {2020-05-14},
	journal = {J. Comput. Chem.},
	author = {Brooks, B. R. and Brooks, C. L. and Mackerell, A. D. and Nilsson, L. and Petrella, R. J. and Roux, B. and Won, Y. and Archontis, G. and Bartels, C. and Boresch, S. and Caflisch, A. and Caves, L. and Cui, Q. and Dinner, A. R. and Feig, M. and Fischer, S. and Gao, J. and Hodoscek, M. and Im, W. and Kuczera, K. and Lazaridis, T. and Ma, J. and Ovchinnikov, V. and Paci, E. and Pastor, R. W. and Post, C. B. and Pu, J. Z. and Schaefer, M. and Tidor, B. and Venable, R. M. and Woodcock, H. L. and Wu, X. and Yang, W. and York, D. M. and Karplus, M.},
	year = {2009},
	pages = {1545--1614},
	file = {Brooks et al. - 2009 - CHARMM The biomolecular simulation program.pdf:/home/matt/Zotero/storage/YJ5D6BTE/Brooks et al. - 2009 - CHARMM The biomolecular simulation program.pdf:application/pdf}
}

@article{ma2005,
	title = {Usefulness and {Limitations} of {Normal} {Mode} {Analysis} in {Modeling} {Dynamics} of {Biomolecular} {Complexes}},
	volume = {13},
	issn = {0969-2126},
	url = {http://www.sciencedirect.com/science/article/pii/S0969212605000651},
	doi = {10.1016/j.str.2005.02.002},
	abstract = {Various types of large-amplitude molecular deformation are ubiquitously involved in the functions of biological macromolecules, especially supramolecular complexes. They can be very effectively analyzed by normal mode analysis with well-established procedures. However, despite its enormous success in numerous applications, certain issues related to the applications of normal mode analysis require further discussion. In this review, the author addresses some common issues so as to raise the awareness of the usefulness and limitations of the method in the general community of structural biology.},
	language = {en},
	number = {3},
	urldate = {2020-05-14},
	journal = {Structure},
	author = {Ma, Jianpeng},
	year = {2005},
	pages = {373--380},
	file = {ScienceDirect Snapshot:/home/matt/Zotero/storage/RYP6BFZS/S0969212605000651.html:text/html;ScienceDirect Full Text PDF:/home/matt/Zotero/storage/NTISUMR8/Ma - 2005 - Usefulness and Limitations of Normal Mode Analysis.pdf:application/pdf}
}

@article{case1994,
	title = {Normal mode analysis of protein dynamics},
	volume = {4},
	issn = {0959-440X},
	url = {http://www.sciencedirect.com/science/article/pii/S0959440X94903212},
	doi = {10.1016/S0959-440X(94)90321-2},
	abstract = {Notable recent developments in the use of normal mode methods to study protein dynamics include the use of quasiharmonic descriptions in crystallographic and NMR refinement protocols, and the development of techniques that can be applied to disordered systems (such as liquids) that do not oscillate about a single minimum. Harmonic models can also be used to investigate quantum effects and to provide a compact description of correlated motions in biomolecules. This sort of analysis has both prospects and limitations.},
	language = {en},
	number = {2},
	urldate = {2020-05-14},
	journal = {Current Opinion in Structural Biology},
	author = {Case, David A.},
	year = {1994},
	pages = {285--290},
	file = {ScienceDirect Full Text PDF:/home/matt/Zotero/storage/2IXRDVFF/Case - 1994 - Normal mode analysis of protein dynamics.pdf:application/pdf;ScienceDirect Snapshot:/home/matt/Zotero/storage/K6ZYJTGY/S0959440X94903212.html:text/html}
}

@article{bahar2005,
	series = {Carbohydrates and glycoconjugates/{Biophysical} methods},
	title = {Coarse-grained normal mode analysis in structural biology},
	volume = {15},
	issn = {0959-440X},
	url = {http://www.sciencedirect.com/science/article/pii/S0959440X05001557},
	doi = {10.1016/j.sbi.2005.08.007},
	abstract = {The realization that experimentally observed functional motions of proteins can be predicted by coarse-grained normal mode analysis has renewed interest in applications to structural biology. Notable applications include the prediction of biologically relevant motions of proteins and supramolecular structures driven by their structure-encoded collective dynamics; the refinement of low-resolution structures, including those determined by cryo-electron microscopy; and the identification of conserved dynamic patterns and mechanically key regions within protein families. Additionally, hybrid methods that couple atomic simulations with deformations derived from coarse-grained normal mode analysis are able to sample collective motions beyond the range of conventional molecular dynamics simulations. Such applications have provided great insight into the underlying principles linking protein structures to their dynamics and their dynamics to their functions.},
	language = {en},
	number = {5},
	urldate = {2020-05-13},
	journal = {Current Opinion in Structural Biology},
	author = {Bahar, Ivet and Rader, AJ},
	year = {2005},
	pages = {586--592},
	file = {ScienceDirect Full Text PDF:/home/matt/Zotero/storage/D9ECRCVQ/Bahar and Rader - 2005 - Coarse-grained normal mode analysis in structural .pdf:application/pdf;ScienceDirect Snapshot:/home/matt/Zotero/storage/2TGVBK5L/S0959440X05001557.html:text/html}
}

@article{marco2017,
	title = {Structural discrimination from in situ measurement of 1 {DCH} and 2 {DHH} residual dipolar coupling constants},
	volume = {55},
	issn = {07491581},
	url = {https://proxy.lib.miamioh.edu/login?url=https://search.ebscohost.com/login.aspx?direct=true&db=asn&AN=122836271&site=ehost-live&scope=site},
	doi = {10.1002/mrc.4575},
	abstract = {A fast residual dipolar coupling constant-assisted strategy involving the simultaneous determination of scalar and total coupling constants from a single 1 JCH/2 JHH-resolved NMR spectrum is reported. It is shown that the concerted use of the directly measured 1 DCH (for all CHn multiplicities) and 2 DHH residual dipolar couplings allows an on-the-fly assignment of diastereotopic CH2 protons, as well as of an efficient discrimination between diastereoisomeric structures of strychnine which contains six stereocenters. Copyright {\textcopyright} 2017 John Wiley \& Sons, Ltd.},
	number = {6},
	urldate = {2020-05-05},
	journal = {Magnetic Resonance in Chemistry},
	author = {Marc{\'o}, N{\'u}ria and Gil, Roberto R. and Parella, Teodor},
	year = {2017},
	keywords = {NMR, COUPLING constants, J-resolved HSQC, J-resolved HSQC, NUCLEAR magnetic resonance spectroscopy, relative configuration, residual dipolar couplings, RESIDUAL stresses, STEREOISOMERISM, structural discrimination, ZWITTERIONS},
	pages = {540--545},
	file = {EBSCO Full Text:/home/matt/Zotero/storage/CJ4FE8J5/Marc{\'o} et al. - 2017 - Structural discrimination from in situ measurement.pdf:application/pdf}
}

@article{lipsitz2004,
	title = {Residual {Dipolar} {Couplings} in {Nmr} {Structure} {Analysis}[1]},
	volume = {33},
	issn = {10568700},
	url = {https://proxy.lib.miamioh.edu/login?url=https://search.ebscohost.com/login.aspx?direct=true&db=aph&AN=13969428&site=ehost-live&scope=site},
	doi = {10.1146/annurev.biophys.33.110502.140306},
	abstract = {Residual dipolar couplings (RDCs) have recently emerged as a new tool in nuclear magnetic resonance (NMR) with which to study macromolecular structure and function in a solution environment. RDCs are complementary to the more conventional use of NOEs to provide structural information. While NOEs are local-distance restraints, RDCs provide long-range orientational information. RDCs are now widely utilized in structure calculations. Increasingly, they are being used in novel applications to address complex issues in structural biology such as the accurate determination of the global structure of oligonucleotides and the relative orientation of protein domains. This review briefly describes the theory and methods for obtaining RDCs and then describes the range of biological applications where RDCs have been used.},
	number = {1},
	urldate = {2020-05-05},
	journal = {Annual Review of Biophysics \& Biomolecular Structure},
	author = {Lipsitz, Rebecca S. and Tjandra, Nico},
	year = {2004},
	keywords = {NUCLEOTIDES, BIOLOGY, domain orientation, MACROMOLECULES, nuclear magnetic resonance, NUCLEAR magnetic resonance, OLIGONUCLEOTIDES, RDCs, structure determination},
	pages = {387--C--2},
	file = {EBSCO Full Text:/home/matt/Zotero/storage/KU7QLKIA/Lipsitz and Tjandra - 2004 - Residual Dipolar Couplings in Nmr Structure Analys.pdf:application/pdf}
}

@article{chen2012,
	title = {The {Use} of {Residual} {Dipolar} {Coupling} in {Studying} {Proteins} by {NMR}},
	volume = {326},
	issn = {0340-1022},
	url = {https://www.ncbi.nlm.nih.gov/pmc/articles/PMC4153736/},
	doi = {10.1007/128_2011_215},
	abstract = {The development of residual dipolar coupling (RDC) in protein NMR spectroscopy, over a decade ago, has become a useful and almost routine tool for accurate protein solution structure determination. RDCs provide orientation information of magnetic dipole{\textendash}dipole interaction vectors within a common reference frame. Its measurement requires a nonisotropic orientation, through a direct or indirect magnetic field alignment, of the protein in solution. There has been recent progress in the developments of alignment methods to allow the measurement of RDC and of methods to analyze the resulting data. In this chapter we briefly go through the mathematical expressions for the RDC and common descriptions of the alignment tensor, which may be represented using either Saupe order or the principal order matrix. Then we review the latest developments in alignment media. In particular we looked at the lipid-compatible media that allow the measurement of RDCs for membrane proteins. Other methods including conservative surface residue mutation have been invented to obtain up to five orthogonal alignment tensors that provide a potential for de novo structure and dynamics study using RDCs exclusively. We then discuss approximations assumed in RDC interpretations and different views on dynamics uncovered from the RDC method. In addition to routine usage of RDCs in refining a single structure, novel applications such as ensemble refinement against RDCs have been implemented to represent protein structure and dynamics in solution. The RDC application also extends to the study of protein{\textendash}substrate interaction as well as to solving quaternary structure of oligomer in equilibrium with a monomer, opening an avenue for RDCs in high-order protein structure determination.},
	urldate = {2020-05-05},
	journal = {Top Curr Chem},
	author = {Chen, Kang and Tjandra, Nico},
	year = {2012},
	pmid = {21952837},
	pmcid = {PMC4153736},
	pages = {47--67},
	file = {PubMed Central Full Text PDF:/home/matt/Zotero/storage/S9NHGCI6/Chen and Tjandra - 2012 - The Use of Residual Dipolar Coupling in Studying P.pdf:application/pdf}
}

@article{prestegard1998,
	title = {New techniques in structural {NMR} {\textemdash} anisotropic interactions},
	volume = {5},
	issn = {1072-8368},
	url = {http://www.nature.com/doifinder/10.1038/756},
	doi = {10.1038/756},
	language = {en},
	number = {7},
	urldate = {2020-05-05},
	journal = {Nat Struct Mol Biol},
	author = {Prestegard, J.H.},
	year = {1998},
	pages = {517--522},
	file = {Prestegard - 1998 - New techniques in structural NMR {\textemdash} anisotropic int.pdf:/home/matt/Zotero/storage/S7BMVHK8/Prestegard - 1998 - New techniques in structural NMR {\textemdash} anisotropic int.pdf:application/pdf}
}

@article{tolman1995,
	title = {Nuclear magnetic dipole interactions in field-oriented proteins: information for structure determination in solution},
	volume = {92},
	issn = {0027-8424, 1091-6490},
	shorttitle = {Nuclear magnetic dipole interactions in field-oriented proteins},
	url = {http://www.pnas.org/content/92/20/9279},
	doi = {10.1073/pnas.92.20.9279},
	abstract = {The measurement of dipolar contributions to the splitting of 15N resonances of 1H-15N amide pairs in multidimensional high-field NMR spectra of field-oriented cyanometmyoglobin is reported. The splittings appear as small field-dependent perturbations of normal scalar couplings. Assignment of more than 90 resonances to specific sequential sites in the protein allows correlation of the dipolar contributions with predictions based on the known susceptibility and known structure of the protein. Implications as an additional source of information for protein structure determination in solution are discussed.},
	language = {en},
	number = {20},
	urldate = {2020-05-05},
	journal = {PNAS},
	author = {Tolman, J. R. and Flanagan, J. M. and Kennedy, M. A. and Prestegard, J. H.},
	year = {1995},
	pmid = {7568117},
	pages = {9279--9283},
	file = {Full Text:/home/matt/Zotero/storage/RUZW96MH/Tolman et al. - 1995 - Nuclear magnetic dipole interactions in field-orie.pdf:application/pdf;Snapshot:/home/matt/Zotero/storage/LFIQ8C85/9279.html:text/html}
}

@article{tolman2001,
	title = {Structural and {Dynamic} {Analysis} of {Residual} {Dipolar} {Coupling} {Data} for {Proteins}},
	volume = {123},
	issn = {0002-7863},
	url = {https://doi.org/10.1021/ja002500y},
	doi = {10.1021/ja002500y},
	abstract = {The measurement of residual dipolar couplings in weakly aligned proteins can potentially provide unique information on their structure and dynamics in the solution state. The challenge is to extract the information of interest from the measurements, which normally reflect a convolution of the structural and dynamic properties. We discuss here a formalism which allows a first order separation of their effects, and thus, a simultaneous extraction of structural and motional parameters from residual dipolar coupling data. We introduce some terminology, namely a generalized degree of order, which is necessary for a meaningful discussion of the effects of motion on residual dipolar coupling measurements. We also illustrate this new methodology using an extensive set of residual dipolar coupling measurements made on 15N,13C-labeled human ubiquitin solvated in a dilute bicelle solution. Our results support a solution structure of ubiquitin which on average agrees well with the 1UBQ X-ray structure (Vijay-Kumar, et al., J. Mol. Biol. 1987, 194, 531-544) for the protein core. However, the data are also consistent with a dynamic model of ubiquitin, exhibiting variable amplitudes, and anisotropy, of internal motions. This work suggests the possibility of primary use of residual dipolar couplings in characterizing both structure and anisotropic internal motions of proteins in the solution state.},
	number = {7},
	urldate = {2020-05-05},
	journal = {J. Am. Chem. Soc.},
	author = {Tolman, Joel R. and Al-Hashimi, Hashim M. and Kay, Lewis E. and Prestegard, James H.},
	year = {2001},
	pages = {1416--1424},
	file = {ACS Full Text Snapshot:/home/matt/Zotero/storage/JPEWRQ72/ja002500y.html:text/html;Full Text PDF:/home/matt/Zotero/storage/JYZ7GH34/Tolman et al. - 2001 - Structural and Dynamic Analysis of Residual Dipola.pdf:application/pdf}
}

@article{dehner2003,
	title = {{NMR} {Chemical} {Shift} {Perturbation} {Study} of the {N}-{Terminal} {Domain} of {Hsp90} upon {Binding} of {ADP}, {AMP}-{PNP}, {Geldanamycin}, and {Radicicol}},
	volume = {4},
	issn = {1439-4227},
	url = {http://chemistry.europe.onlinelibrary.wiley.com/doi/full/10.1002/cbic.200300658},
	doi = {10.1002/cbic.200300658},
	abstract = {Abstract Hsp90 is one of the most abundant chaperone proteins in the cytosol. In an ATP-dependent manner it plays an essential role in the folding and activation of a range of client proteins involved in signal transduction and cell cycle regulation. We used NMR shift perturbation experiments to obtain information on the structural implications of the binding of AMP-PNP (adenylyl-imidodiphosphate?a non-hydrolysable ATP analogue), ADP and the inhibitors radicicol and geldanamycin. Analysis of 1H,15N correlation spectra showed a specific pattern of chemical shift perturbations at N210 (ATP binding domain of Hsp90, residues 1?210) upon ligand binding. This can be interpreted qualitatively either as a consequence of direct ligand interactions or of ligand-induced conformational changes within the protein. All ligands show specific interactions in the binding site, which is known from the crystal structure of the N-terminal domain of Hsp90. For AMP-PNP and ADP, additional shift perturbations of residues outside the binding pocket were observed and can be regarded as a result of conformational rearrangement upon binding. According to the crystal structures, these regions are the first $\alpha$-helix and the ?ATP-lid? ranging from amino acids 85 to 110. The N-terminal domain is therefore not a passive nucleotide-binding site, as suggested by X-ray crystallography, but responds to the binding of ATP in a dynamic way with specific structural changes required for the progression of the ATPase cycle.},
	number = {9},
	urldate = {2020-04-28},
	journal = {ChemBioChem},
	author = {Dehner, Alexander and Furrer, Julien and Richter, Klaus and Schuster, Ioana and Buchner, Johannes and Kessler, Horst},
	year = {2003},
	keywords = {ATPase, chaperone proteins, inhibitors, NMR spectroscopy, protein structures, protein{\textendash}ligand interactions},
	pages = {870--877}
}

@article{prodromou2016,
	title = {Mechanisms of {Hsp90} regulation},
	volume = {473},
	issn = {02646021},
	url = {https://proxy.lib.miamioh.edu/login?url=https://search.ebscohost.com/login.aspx?direct=true&db=fsr&AN=117412571&site=ehost-live&scope=site},
	doi = {10.1042/BCJ20160005},
	abstract = {Heat shock protein 90 (Hsp90) is a molecular chaperone that is involved in the activation of disparate client proteins. This implicates Hsp90 in diverse biological processes that require a variety of co-ordinated regulatory mechanisms to control its activity. Perhaps the most important regulator is heat shock factor 1 (HSF1), which is primarily responsible for upregulating Hsp90 by binding heat shock elements (HSEs) within Hsp90 promoters. HSF1 is itself subject to a variety of regulatory processes and can directly respond to stress. HSF1 also interacts with a variety of transcriptional factors that help integrate biological signals, which in turn regulate Hsp90 appropriately. Because of the diverse clientele of Hsp90 a whole variety of co-chaperones also regulate its activity and some are directly responsible for delivery of client protein. Consequently, co-chaperones themselves, likeHsp90, are also subject to regulatorymechanisms such as post translational modification. This review, looks at the many different levels by which Hsp90 activity is ultimately regulated.},
	number = {16},
	urldate = {2020-04-23},
	journal = {Biochemical Journal},
	author = {Prodromou, Chrisostomos},
	year = {2016},
	keywords = {HEAT shock proteins, MOLECULAR chaperones, POST-translational modification, ADENOSINE triphosphate, chaperones, co-chaperones, HEAT shock factors, heat-shock response, HSF1, Hsp90, post-translational modification},
	pages = {2439--2452},
	file = {EBSCO Full Text:/home/matt/Zotero/storage/3BZMHR59/Prodromou - 2016 - Mechanisms of Hsp90 regulation.pdf:application/pdf}
}

@article{pritisanac2019,
	title = {Automatic structure-based {NMR} methyl resonance assignment in large proteins},
	volume = {10},
	copyright = {2019 The Author(s)},
	issn = {2041-1723},
	url = {https://www.nature.com/articles/s41467-019-12837-8},
	doi = {10.1038/s41467-019-12837-8},
	abstract = {The structures and dynamics of large proteins can be studied with methyl-based NMR but peak assignment is still challenging. Here the authors present MethylFLYA that allows automated assignment of methyl groups and apply it to five proteins with molecular weights in the range from 28 to 358 kDa.},
	language = {en},
	number = {1},
	urldate = {2020-04-23},
	journal = {Nature Communications},
	author = {Priti{\v s}anac, Iva and W{\"u}rz, Julia M. and Alderson, T. Reid and G{\"u}ntert, Peter},
	year = {2019},
	pages = {1--12},
	file = {Snapshot:/home/matt/Zotero/storage/IVITDDFS/s41467-019-12837-8.html:text/html;Full Text PDF:/home/matt/Zotero/storage/YKP98TZL/Priti{\v s}anac et al. - 2019 - Automatic structure-based NMR methyl resonance ass.pdf:application/pdf}
}

@article{kay1990,
	title = {Three-dimensional triple-resonance {NMR} spectroscopy of isotopically enriched proteins},
	volume = {89},
	issn = {0022-2364},
	url = {http://www.sciencedirect.com/science/article/pii/0022236490903335},
	doi = {10.1016/0022-2364(90)90333-5},
	abstract = {Four new and complementary three-dimensional triple-resonance experiments are described for obtaining complete backbone 1H, 13C, and 15N resonance assignments of proteins uniformly enriched with 13C and 15N. The new methods all rely on 1H detection and use multiple magnetization transfers through well-resolved one-bond J couplings. Therefore, the 3D experiments are sensitive and permit relatively rapid recording of 3D spectra (1{\textendash}2 days) for protein concentrations on the order of 1 mM. One experiment (HNCO) correlates the amide 1H and 15N shifts with the 13C shift of the carbonyl resonance of the preceding amino acid. A second experiment (HNCA) correlates the intraresidue amide 1H and 15N shifts with the Ca chemical shift. This experiment often also provides a weak correlation between the amide NH and 15N resonances of one amino acid and the C$\alpha$ resonance of the preceding amino acid. A third experiment (HCACO) correlates the H$\alpha$ and C$\alpha$ shifts with the intraresidue carbonyl shift. Finally, a 3D relay experiment, HCA(CO)N, correlates H$\alpha$ and C$\alpha$ resonances of one residue with the 15N frequency of the succeeding residue. The principles of these experiments are described in terms of the operator formalism. To optimize spectral resolution, special attention is paid to removal of undesired J splittings in the 3D spectra. Technical details regarding the implementation of these triple-resonance experiments on a commercial spectrometer are also provided. The experiments are demonstrated for the protein calmodulin (16.7 kDa).},
	language = {en},
	number = {3},
	urldate = {2020-04-22},
	journal = {Journal of Magnetic Resonance (1969)},
	author = {Kay, Lewis E and Ikura, Mitsuhiko and Tschudin, Rolf and Bax, Ad},
	year = {1990},
	pages = {496--514},
	file = {ScienceDirect Full Text PDF:/home/matt/Zotero/storage/V6AM5VLA/Kay et al. - 1990 - Three-dimensional triple-resonance NMR spectroscop.pdf:application/pdf;ScienceDirect Snapshot:/home/matt/Zotero/storage/JDGVLE94/0022236490903335.html:text/html}
}

@article{krejcirikova2012,
	title = {{3D}-{TROSY}-based backbone and {ILV}-methyl resonance assignments of a 319-residue homodimer from a single protein sample},
	volume = {54},
	issn = {1573-5001},
	url = {https://proxy.lib.miamioh.edu/login?url=https://search.ebscohost.com/login.aspx?direct=true&db=mnh&AN=22960997&site=ehost-live&scope=site},
	abstract = {The feasibility of practically complete backbone and ILV methyl chemical shift assignments from a single [U-(2)H,(15)N,(13)C; Ile$\delta$1-\{(13)CH(3)\}; Leu,Val-\{(13)CH(3)/(12)CD(3)\}]-labeled protein sample of the truncated form of ligand-free Bst-Tyrosyl tRNA Synthetase (Bst-$\Delta$YRS), a 319-residue predominantly helical homodimer, is established. Protonation of ILV residues at methyl positions does not appreciably detract from the quality of TROSY triple resonance data. The assignments are performed at 40 {\textdegree}C to improve the sensitivity of the measurements and alleviate the overlap of (1)H-(15)N correlations in the abundant $\alpha$-helical segments of the protein. A number of auxiliary approaches are used to assist in the assignment process: (1) selection of (1)H-(15)N amide correlations of certain residue types (Ala, Thr/Ser) that simplifies 2D (1)H-(15)N TROSY spectra, (2) straightforward identification of ILV residue types from the methyl-detected 'out-and-back' HMCM(CG)CBCA experiment, and (3) strong sequential HN-HN NOE connectivities in the helical regions. The two subunits of Bst-YRS were predicted earlier to exist in two different conformations in the absence of ligands. In agreement with our earlier findings (Godoy-Ruiz in J Am Chem Soc 133:19578-195781, 2011), no evidence of dimer asymmetry has been observed in either amide- or methyl-detected experiments.},
	number = {2},
	urldate = {2020-04-22},
	journal = {Journal of biomolecular NMR},
	author = {Krejcirikova, Anna and Tugarinov, Vitali},
	year = {2012},
	keywords = {Amino Acid Sequence, Carbon Isotopes, Leucine/chemistry, Molecular Sequence Data, Nuclear Magnetic Resonance, Biomolecular/methods, Protein Multimerization, Protein Structure, Secondary, Proteins/*chemistry, Tyrosine-tRNA Ligase/chemistry, Valine/chemistry},
	pages = {135--143},
	file = {EBSCO Full Text:/home/matt/Zotero/storage/YHQLT6GW/Krejcirikova and Tugarinov - 2012 - 3D-TROSY-based backbone and ILV-methyl resonance a.pdf:application/pdf}
}

@article{ollerenshaw2003,
	title = {Methyl {TROSY}: explanation and experimental verification},
	volume = {41},
	copyright = {Copyright {\textcopyright} 2003 John Wiley \& Sons, Ltd.},
	issn = {1097-458X},
	shorttitle = {Methyl {TROSY}},
	url = {http://onlinelibrary.wiley.com/doi/abs/10.1002/mrc.1256},
	doi = {10.1002/mrc.1256},
	abstract = {In TROSY experiments, relaxation interference effects are exploited to produce spectra with improved resolution and signal-to-noise. Such experiments cannot be explained using the standard product operator formalism, but must instead be analyzed at the level of individual density matrix elements. Herein we illustrate this point using an example from our recent work on a TROSY 1H{\textendash}13C correlation experiment for methyl groups in large proteins. Methyl groups are useful spectroscopic probes of protein structure and dynamics because they are found throughout the critical core region of a folded protein and their resonances are intense and well dispersed. Additionally, it is relatively easy to produce highly deuterated protein samples that are 1H,13C labeled at selected methyl positions, facilitating studies of high molecular weight systems. Methyl groups are relaxed by a network of 1H{\textendash}1H and 1H{\textendash}13C dipolar interactions, and in the macromolecular limit the destructive interference of these interactions leads to unusually slow relaxation for certain density matrix elements. It is this slow relaxation that forms the basis for TROSY experiments. We present a detailed analysis of evolution and relaxation during HSQC and HMQC pulse schemes for the case of a 13C1H3 spin system attached to a macromolecule. We show that the HMQC sequence is already optimal with respect to the TROSY effect, offering a significant sensitivity enhancement over HSQC at any spectrometer field strength. The gain in sensitivity is established experimentally using samples of two large proteins, malate synthase G (81.4 kDa) and ClpP protease (305 kDa), both highly deuterated and selectively 1H,13C-labeled at isoleucine $\delta$ methyl positions. Copyright {\textcopyright} 2003 John Wiley \& Sons, Ltd.},
	language = {en},
	number = {10},
	urldate = {2020-04-22},
	journal = {Magnetic Resonance in Chemistry},
	author = {Ollerenshaw, Jason E. and Tugarinov, Vitali and Kay, Lewis E.},
	year = {2003},
	keywords = {NMR, 13C NMR, 1H NMR, ClpP protease, HMQC, HSQC, malate synthase G, methyl groups, relaxation interference, TROSY},
	pages = {843--852},
	file = {Full Text PDF:/home/matt/Zotero/storage/JTD3GG34/Ollerenshaw et al. - 2003 - Methyl TROSY explanation and experimental verific.pdf:application/pdf}
}

@article{tugarinov2004,
	title = {An isotope labeling strategy for methyl {TROSY} spectroscopy},
	volume = {28},
	issn = {0925-2738},
	url = {https://proxy.lib.miamioh.edu/login?url=https://search.ebscohost.com/login.aspx?direct=true&db=mnh&AN=14755160&site=ehost-live&scope=site},
	abstract = {Recently we have shown that HMQC spectra of protonated methyl groups in high molecular weight, highly deuterated proteins have large enhancements in sensitivity and resolution relative to HSQC-generated data sets. These enhancements derive from a TROSY effect in which complete cancellation of intra-methyl (1)H-(1)H and (1)H-(13)C dipolar interactions occurs for 50\% of the signal in the case of HMQC, so long as the methyl is attached to a molecule tumbling in the macromolecular limit (Tugarinov, V., Hwang, P.M., Ollerenshaw, J.E., Kay, L.E. J. Am. Chem. Soc. (2003) 125, 10420-10428; Ollerenshaw, J.E., Tugarinov, V. and Kay, L.E. Magn. Reson. Chem. (2003) 41, 843-852. The first demonstration of this effect was made for isoleucine delta1 methyl groups in a highly deuterated 82 kDa protein, malate synthase G. As with (1)H-(15)N TROSY spectroscopy high levels of deuteration are critical for maximizing the TROSY effect. Here we show that excellent quality methyl TROSY spectra can be recorded on U-[(2)H] Iledelta1-[(13)CH(3)] Leu,Val-[(13)CH(3)/(12)CD(3)] protein samples, significantly extending the number of probes available for structural and dynamic studies of high molecular weight systems.},
	number = {2},
	urldate = {2020-04-22},
	journal = {Journal of biomolecular NMR},
	author = {Tugarinov, Vitali and Kay, Lewis E},
	year = {2004},
	keywords = {Carbon Isotopes, Proteins/*chemistry, Deuterium, Methylation, Nitrogen Isotopes, Nuclear Magnetic Resonance, Biomolecular/*methods},
	pages = {165--172},
	file = {EBSCO Full Text:/home/matt/Zotero/storage/FW7SE8G6/Tugarinov and Kay - 2004 - An isotope labeling strategy for methyl TROSY spec.pdf:application/pdf}
}

@article{kleckner2011,
	series = {Protein {Dynamics}: {Experimental} and {Computational} {Approaches}},
	title = {An introduction to {NMR}-based approaches for measuring protein dynamics},
	volume = {1814},
	issn = {1570-9639},
	url = {http://www.sciencedirect.com/science/article/pii/S1570963910002864},
	doi = {10.1016/j.bbapap.2010.10.012},
	abstract = {Proteins are inherently flexible at ambient temperature. At equilibrium, they are characterized by a set of conformations that undergo continuous exchange within a hierarchy of spatial and temporal scales ranging from nanometers to micrometers and femtoseconds to hours. Dynamic properties of proteins are essential for describing the structural bases of their biological functions including catalysis, binding, regulation and cellular structure. Nuclear magnetic resonance (NMR) spectroscopy represents a powerful technique for measuring these essential features of proteins. Here we provide an introduction to NMR-based approaches for studying protein dynamics, highlighting eight distinct methods with recent examples, contextualized within a common experimental and analytical framework. The selected methods are (1) Real-time NMR, (2) Exchange spectroscopy, (3) Lineshape analysis, (4) CPMG relaxation dispersion, (5) Rotating frame relaxation dispersion, (6) Nuclear spin relaxation, (7) Residual dipolar coupling, (8) Paramagnetic relaxation enhancement. This article is part of a Special Issue entitled: Protein Dynamics: Experimental and Computational Approaches.},
	language = {en},
	number = {8},
	urldate = {2020-04-22},
	journal = {Biochimica et Biophysica Acta (BBA) - Proteins and Proteomics},
	author = {Kleckner, Ian R. and Foster, Mark P.},
	year = {2011},
	keywords = {NMR, Protein dynamics, Protein flexibility},
	pages = {942--968},
	file = {ScienceDirect Full Text PDF:/home/matt/Zotero/storage/KNHEU4YX/Kleckner and Foster - 2011 - An introduction to NMR-based approaches for measur.pdf:application/pdf;ScienceDirect Snapshot:/home/matt/Zotero/storage/Z7B3AVAC/S1570963910002864.html:text/html}
}

@article{zhu2015,
	title = {Hepatic {Overexpression} of {GRP94} in a {Rabbit} {Model} of {Parenteral} {Nutrition}-{Associated} {Liver} {Disease}},
	volume = {2015},
	issn = {16876121},
	url = {https://proxy.lib.miamioh.edu/login?url=https://search.ebscohost.com/login.aspx?direct=true&db=a9h&AN=109149939&site=ehost-live&scope=site},
	doi = {10.1155/2015/269831},
	abstract = {Objective. To use a rabbit model of parenteral nutrition-associated liver disease (PNALD) to study changes of the endoplasmic reticulum stress (ERS) marker glucose regulatory protein 94 (GRP94) and determine its role in the pathogenesis of PNALD. Methods. A rabbit PNALD model total parenteral nutrition (TPN) group was established. A corresponding control group received breast-feeding for one week. Serum biochemical parameters were measured and liver histological examinations were performed. The level of GRP94 mRNA and protein were measured. Results. The results showed that the serum TBIL, DBIL, and $\gamma$-GT levels in the TPN group were significantly higher than those in the control group, while levels of serum ALB in TPN group were significantly lower than those in the control group. The immunohistochemistry results showed that the protein expression level of GRP94 in the liver of TPN group was significantly increased compared with the control group. The RT-PCR results showed that the level of GRP94 mRNA in the liver of the TPN group was significantly higher compared with the control group. Conclusions. The mRNA and protein levels of GRP94 in the TPN group were both significantly increased, indicating that ERS may be directly related to the occurrence and development of PNALD.},
	urldate = {2020-04-21},
	journal = {Gastroenterology Research \& Practice},
	author = {Zhu, Xueping and Zhang, Xiaomin and Yu, Lingling and Xu, Yumin and Feng, Xing and Wang, Jian},
	year = {2015},
	keywords = {ENDOPLASMIC reticulum, GENETIC overexpression, LABORATORY rabbits, LIVER disease diagnosis, LIVER diseases, PARENTERAL feeding, PATIENTS},
	pages = {1--8},
	file = {EBSCO Full Text:/home/matt/Zotero/storage/N77ZULMM/Zhu et al. - 2015 - Hepatic Overexpression of GRP94 in a Rabbit Model .pdf:application/pdf}
}

@article{baker-lepain2003,
	title = {{ISO}: a critical evaluation of the role of peptides in heat shock/chaperone protein-mediated tumor rejection},
	volume = {15},
	issn = {0952-7915},
	shorttitle = {{ISO}},
	url = {http://www.sciencedirect.com/science/article/pii/S0952791502000067},
	doi = {10.1016/S0952791502000067},
	abstract = {Heat shock/chaperone protein (HSCP){\textendash}peptide complexes can access the cross-priming pathways of antigen presenting cells (APCs), and the gp96-associated peptides can be re-presented on APC MHC class I molecules to elicit CD8+ T cell activation. This immunological circuit is thought to provide the functional basis for HSCP function in tumor immunity. Recent findings identifying a {\textquoteleft}natural adjuvant{\textquoteright} function for HSCPs suggest complementary, or perhaps alternative, mechanisms of HSCP-mediated tumor rejection.},
	language = {en},
	number = {1},
	urldate = {2020-04-21},
	journal = {Current Opinion in Immunology},
	author = {Baker-LePain, Julie C and Reed, Robyn C and Nicchitta, Christopher V},
	year = {2003},
	pages = {89--94},
	file = {ScienceDirect Full Text PDF:/home/matt/Zotero/storage/8IDBLGHC/Baker-LePain et al. - 2003 - ISO a critical evaluation of the role of peptides.pdf:application/pdf;ScienceDirect Snapshot:/home/matt/Zotero/storage/BAZKVHHJ/S0952791502000067.html:text/html}
}

@article{hogben2011,
	title = {Spinach {\textendash} {A} software library for simulation of spin dynamics in large spin systems},
	volume = {208},
	issn = {1090-7807},
	url = {http://www.sciencedirect.com/science/article/pii/S1090780710003575},
	doi = {10.1016/j.jmr.2010.11.008},
	abstract = {We introduce a software library incorporating our recent research into efficient simulation algorithms for large spin systems. Liouville space simulations (including symmetry, relaxation and chemical kinetics) of most liquid-state NMR experiments on 40+ spin systems can now be performed without effort on a desktop workstation. Much progress has also been made with improving the efficiency of ESR, solid state NMR and Spin Chemistry simulations. Spinach is available for download at http://spindynamics.org.},
	language = {en},
	number = {2},
	urldate = {2020-04-21},
	journal = {Journal of Magnetic Resonance},
	author = {Hogben, H. J. and Krzystyniak, M. and Charnock, G. T. P. and Hore, P. J. and Kuprov, Ilya},
	year = {2011},
	keywords = {NMR, ESR, Simulation, Spin dynamics},
	pages = {179--194},
	file = {ScienceDirect Full Text PDF:/home/matt/Zotero/storage/B9DQUZG4/Hogben et al. - 2011 - Spinach {\textendash} A software library for simulation of spi.pdf:application/pdf;ScienceDirect Snapshot:/home/matt/Zotero/storage/X39537JQ/S1090780710003575.html:text/html}
}

@article{tugarinov2003,
	title = {Ile, {Leu}, and {Val} {Methyl} {Assignments} of the 723-{Residue} {Malate} {Synthase} {G} {Using} a {New} {Labeling} {Strategy} and {Novel} {NMR} {Methods}},
	volume = {125},
	issn = {0002-7863},
	url = {https://doi.org/10.1021/ja030345s},
	doi = {10.1021/ja030345s},
	abstract = {New NMR experiments are presented for the assignment of methyl 13C and 1H chemical shifts from Ile, Leu, and Val residues in high molecular weight proteins. The first class of pulse schemes transfers magnetization from the methyl group to the backbone amide spins for detection, while the second more sensitive class uses an {\textquotedblleft}out-and-back{\textquotedblright} transfer scheme in which side-chain carbons or backbone carbonyls are correlated with methyl 13C and 1H spins. Both groups of experiments benefit from a new isotopic labeling scheme for protonation of Leu and Val methyl groups in large deuterated proteins. The approach makes use of $\alpha$-ketoisovalerate that is 13C-labeled and protonated in one of its methyl groups (13CH3), while the other methyl is 12CD3. The use of this biosynthetic precursor leads to production of Leu and Val residues that are 13CH3-labeled at only a single methyl position. Although this labeling pattern effectively reduces by 2-fold the concentration of Leu and Val methyls in NMR samples, it ensures linearity of Val and Leu side-chain 13C spin-systems, leading to higher sensitivity and, for certain classes of experiments, substantial simplification of NMR spectra. Very near complete assignments of the 276 Ile ($\delta$1 only), Leu, and Val methyl groups in the single-chain 723-residue enzyme malate synthase G (MSG, molecular tumbling time 37 {\textpm} 2 ns at 37 {\textdegree}C) have been obtained using the proposed isotopic labeling strategy in combination with the new NMR experiments.},
	number = {45},
	urldate = {2020-04-21},
	journal = {J. Am. Chem. Soc.},
	author = {Tugarinov, Vitali and Kay, Lewis E.},
	year = {2003},
	pages = {13868--13878},
	file = {ACS Full Text Snapshot:/home/matt/Zotero/storage/6V2678EX/ja030345s.html:text/html;Full Text PDF:/home/matt/Zotero/storage/EAF3PAYU/Tugarinov and Kay - 2003 - Ile, Leu, and Val Methyl Assignments of the 723-Re.pdf:application/pdf}
}

@article{tjandra1997,
	title = {Measurement of {Dipolar} {Contributions} {to1JCHSplittings} from {Magnetic}-{Field} {Dependence} {ofJModulation} in {Two}-{Dimensional} {NMR} {Spectra}},
	volume = {124},
	issn = {1090-7807},
	url = {http://www.sciencedirect.com/science/article/pii/S1090780796910885},
	doi = {10.1006/jmre.1996.1088},
	language = {en},
	number = {2},
	urldate = {2020-04-21},
	journal = {Journal of Magnetic Resonance},
	author = {Tjandra, Nico and Bax, Ad},
	year = {1997},
	pages = {512--515},
	file = {ScienceDirect Full Text PDF:/home/matt/Zotero/storage/GHLPU36Q/Tjandra and Bax - 1997 - Measurement of Dipolar Contributions to1JCHSplitti.pdf:application/pdf;ScienceDirect Snapshot:/home/matt/Zotero/storage/7BV27N8W/S1090780796910885.html:text/html}
}

@article{bahrami2009,
	title = {Probabilistic {Interaction} {Network} of {Evidence} {Algorithm} and its {Application} to {Complete} {Labeling} of {Peak} {Lists} from {Protein} {NMR} {Spectroscopy}},
	volume = {5},
	issn = {1553734X},
	url = {https://proxy.lib.miamioh.edu/login?url=https://search.ebscohost.com/login.aspx?direct=true&db=aph&AN=45160388&site=ehost-live&scope=site},
	doi = {10.1371/journal.pcbi.1000307},
	abstract = {The process of assigning a finite set of tags or labels to a collection of observations, subject to side conditions, is notable for its computational complexity. This labeling paradigm is of theoretical and practical relevance to a wide range of biological applications, including the analysis of data from DNA microarrays, metabolomics experiments, and biomolecular nuclear magnetic resonance (NMR) spectroscopy. We present a novel algorithm, called Probabilistic Interaction Network of Evidence (PINE), that achieves robust, unsupervised probabilistic labeling of data. The computational core of PINE uses estimates of evidence derived from empirical distributions of previously observed data, along with consistency measures, to drive a fictitious system M with Hamiltonian H to a quasi-stationary state that produces probabilistic label assignments for relevant subsets of the data. We demonstrate the successful application of PINE to a key task in protein NMR spectroscopy: that of converting peak lists extracted from various NMR experiments into assignments associated with probabilities for their correctness. This application, called PINE-NMR, is available from a freely accessible computer server (http://pine.nmrfam. wisc.edu). The PINE-NMR server accepts as input the sequence of the protein plus user-specified combinations of data corresponding to an extensive list of NMR experiments; it provides as output a probabilistic assignment of NMR signals (chemical shifts) to sequence-specific backbone and aliphatic side chain atoms plus a probabilistic determination of the protein secondary structure. PINE-NMR can accommodate prior information about assignments or stable isotope labeling schemes. As part of the analysis, PINE-NMR identifies, verifies, and rectifies problems related to chemical shift referencing or erroneous input data. PINE-NMR achieves robust and consistent results that have been shown to be effective in subsequent steps of NMR structure determination.},
	number = {3},
	urldate = {2020-04-21},
	journal = {PLoS Computational Biology},
	author = {Bahrami, Arash and Assadi, Amir H. and Markley, John L. and Eghbalnia, Hamid R.},
	year = {2009},
	keywords = {NUCLEAR magnetic resonance, BIOCHIPS, DNA microarrays, HAMILTONIAN systems, SPECTRUM analysis},
	pages = {1--15},
	file = {EBSCO Full Text:/home/matt/Zotero/storage/V9QGKL25/Bahrami et al. - 2009 - Probabilistic Interaction Network of Evidence Algo.pdf:application/pdf}
}

@article{xiao2010,
	series = {New {Trends} in {Protein} {Expression}},
	title = {The high-throughput protein sample production platform of the {Northeast} {Structural} {Genomics} {Consortium}},
	volume = {172},
	issn = {1047-8477},
	url = {http://www.sciencedirect.com/science/article/pii/S104784771000225X},
	doi = {10.1016/j.jsb.2010.07.011},
	abstract = {We describe the core Protein Production Platform of the Northeast Structural Genomics Consortium (NESG) and outline the strategies used for producing high-quality protein samples. The platform is centered on the cloning, expression and purification of 6X-His-tagged proteins using T7-based Escherichia coli systems. The 6X-His tag allows for similar purification procedures for most targets and implementation of high-throughput (HTP) parallel methods. In most cases, the 6X-His-tagged proteins are sufficiently purified ({\textgreater}97\% homogeneity) using a HTP two-step purification protocol for most structural studies. Using this platform, the open reading frames of over 16,000 different targeted proteins (or domains) have been cloned as{\textgreater}26,000 constructs. Over the past 10years, more than 16,000 of these expressed protein, and more than 4400 proteins (or domains) have been purified to homogeneity in tens of milligram quantities (see Summary Statistics, http://nesg.org/statistics.html). Using these samples, the NESG has deposited more than 900 new protein structures to the Protein Data Bank (PDB). The methods described here are effective in producing eukaryotic and prokaryotic protein samples in E. coli. This paper summarizes some of the updates made to the protein production pipeline in the last 5years, corresponding to phase 2 of the NIGMS Protein Structure Initiative (PSI-2) project. The NESG Protein Production Platform is suitable for implementation in a large individual laboratory or by a small group of collaborating investigators. These advanced automated and/or parallel cloning, expression, purification, and biophysical screening technologies are of broad value to the structural biology, functional proteomics, and structural genomics communities.},
	language = {en},
	number = {1},
	urldate = {2020-04-21},
	journal = {Journal of Structural Biology},
	author = {Xiao, Rong and Anderson, Stephen and Aramini, James and Belote, Rachel and Buchwald, William A. and Ciccosanti, Colleen and Conover, Ken and Everett, John K. and Hamilton, Keith and Huang, Yuanpeng Janet and Janjua, Haleema and Jiang, Mei and Kornhaber, Gregory J. and Lee, Dong Yup and Locke, Jessica Y. and Ma, Li-Chung and Maglaqui, Melissa and Mao, Lei and Mitra, Saheli and Patel, Dayaban and Rossi, Paolo and Sahdev, Seema and Sharma, Seema and Shastry, Ritu and Swapna, G. V. T. and Tong, Saichu N. and Wang, Dongyan and Wang, Huang and Zhao, Li and Montelione, Gaetano T. and Acton, Thomas B.},
	year = {2010},
	keywords = {NMR, 6X-His tag, Construct optimization, Disorder prediction, HDX-MS, High-throughput protein production, Laboratory Information Management System, Ligation-independent cloning, Multiple Displacement Amplification, NMR microprobe screening, Parallel protein purification, Protein Structure Initiative, Structural genomics, T7  expression system, Wheat germ cell-free, X-ray crystallography},
	pages = {21--33},
	file = {ScienceDirect Full Text PDF:/home/matt/Zotero/storage/VMU2ZF8V/Xiao et al. - 2010 - The high-throughput protein sample production plat.pdf:application/pdf;ScienceDirect Snapshot:/home/matt/Zotero/storage/KQDC4P7N/S104784771000225X.html:text/html}
}

@incollection{acton_chapter_2011,
	series = {Fragment-{Based} {Drug} {Design}},
	title = {Chapter {Two} - {Preparation} of {Protein} {Samples} for {NMR} {Structure}, {Function}, and {Small}-{Molecule} {Screening} {Studies}},
	volume = {493},
	url = {http://www.sciencedirect.com/science/article/pii/B9780123812742000029},
	abstract = {In this chapter, we concentrate on the production of high-quality protein samples for nuclear magnetic resonance (NMR) studies. In particular, we provide an in-depth description of recent advances in the production of NMR samples and their synergistic use with recent advancements in NMR hardware. We describe the protein production platform of the Northeast Structural Genomics Consortium and outline our high-throughput strategies for producing high-quality protein samples for NMR studies. Our strategy is based on the cloning, expression, and purification of 6{\texttimes}-His-tagged proteins using T7-based Escherichia coli systems and isotope enrichment in minimal media. We describe 96-well ligation-independent cloning and analytical expression systems, parallel preparative scale fermentation, and high-throughput purification protocols. The 6{\texttimes}-His affinity tag allows for a similar two-step purification procedure implemented in a parallel high-throughput fashion that routinely results in purity levels sufficient for NMR studies ({\textgreater}97\% homogeneity). Using this platform, the protein open reading frames of over 17,500 different targeted proteins (or domains) have been cloned as over 28,000 constructs. Nearly 5000 of these proteins have been purified to homogeneity in tens of milligram quantities (see Summary Statistics, http://nesg.org/statistics.html), resulting in more than 950 new protein structures, including more than 400 NMR structures, deposited in the Protein Data Bank. The Northeast Structural Genomics Consortium pipeline has been effective in producing protein samples of both prokaryotic and eukaryotic origin. Although this chapter describes our entire pipeline for producing isotope-enriched protein samples, it focuses on the major updates introduced during the last 5years (Phase 2 of the National Institute of General Medical Sciences Protein Structure Initiative). Our advanced automated and/or parallel cloning, expression, purification, and biophysical screening technologies are suitable for implementation in a large individual laboratory or by a small group of collaborating investigators for structural biology, functional proteomics, ligand screening, and structural genomics research.},
	language = {en},
	urldate = {2020-04-21},
	booktitle = {Methods in {Enzymology}},
	publisher = {Academic Press},
	author = {Acton, Thomas B. and Xiao, Rong and Anderson, Stephen and Aramini, James and Buchwald, William A. and Ciccosanti, Colleen and Conover, Ken and Everett, John and Hamilton, Keith and Huang, Yuanpeng Janet and Janjua, Haleema and Kornhaber, Gregory and Lau, Jessica and Lee, Dong Yup and Liu, Gaohua and Maglaqui, Melissa and Ma, Lichung and Mao, Lei and Patel, Dayaban and Rossi, Paolo and Sahdev, Seema and Shastry, Ritu and Swapna, G. V. T. and Tang, Yeufeng and Tong, Saichiu and Wang, Dongyan and Wang, Huang and Zhao, Li and Montelione, Gaetano T.},
	editor = {Kuo, Lawrence C.},
	year = {2011},
	doi = {10.1016/B978-0-12-381274-2.00002-9},
	keywords = {NMR, Construct optimization, Disorder prediction, HDX-MS, High-throughput protein production, Ligation-independent cloning, NMR microprobe screening, Parallel protein purification, Structural genomics, T7  expression system, 6{\texttimes}-His tag, Condensed single protein production, Laboratory information management system, Multiple displacement amplification, Protein structure initiative, Total gene synthesis, Wheat germ cell free},
	pages = {21--60},
	file = {ScienceDirect Snapshot:/home/matt/Zotero/storage/ULFP2A74/B9780123812742000029.html:text/html;ScienceDirect Full Text PDF:/home/matt/Zotero/storage/JGF7QW6T/Acton et al. - 2011 - Chapter Two - Preparation of Protein Samples for N.pdf:application/pdf}
}

@article{que2018,
	title = {Structure {Based} {Design} of a {Grp94}-{Selective} {Inhibitor}: {Exploiting} a {Key} {Residue} in {Grp94} {To} {Optimize} {Paralog}-{Selective} {Binding}},
	volume = {61},
	issn = {0022-2623},
	shorttitle = {Structure {Based} {Design} of a {Grp94}-{Selective} {Inhibitor}},
	url = {https://doi.org/10.1021/acs.jmedchem.7b01608},
	doi = {10.1021/acs.jmedchem.7b01608},
	abstract = {Grp94 and Hsp90, the ER and cytoplasmic hsp90 paralogs, share a conserved ATP-binding pocket that has been targeted for therapeutics. Paralog-selective inhibitors may lead to drugs with fewer side effects. Here, we analyzed 1 (BnIm), a benzyl imidazole resorcinylic inhibitor, for its mode of binding. The structures of 1 bound to Hsp90 and Grp94 reveal large conformational changes in Grp94 but not Hsp90 that expose site 2, a binding pocket adjacent to the central ATP cavity that is ordinarily blocked. The Grp94:1 structure reveals a flipped pose of the resorcinylic scaffold that inserts into the exposed site 2. We exploited this flipped binding pose to develop a Grp94-selective derivative of 1. Our structural analysis shows that the ability of the ligand to insert its benzyl imidazole substituent into site 1, a different side pocket off the ATP binding cavity, is the key to exposing site 2 in Grp94.},
	number = {7},
	urldate = {2020-04-21},
	journal = {J. Med. Chem.},
	author = {Que, Nanette L. S. and Crowley, Vincent M. and Duerfeldt, Adam S. and Zhao, Jinbo and Kent, Caitlin N. and Blagg, Brian S. J. and Gewirth, Daniel T.},
	year = {2018},
	pages = {2793--2805},
	file = {ACS Full Text Snapshot:/home/matt/Zotero/storage/TSRJVUCS/acs.jmedchem.html:text/html;Full Text PDF:/home/matt/Zotero/storage/A9YGA7CN/Que et al. - 2018 - Structure Based Design of a Grp94-Selective Inhibi.pdf:application/pdf}
}

@article{rosenzweig2014,
	title = {Bringing {Dynamic} {Molecular} {Machines} into {Focus} by {Methyl}-{TROSY} {NMR}},
	volume = {83},
	url = {https://doi.org/10.1146/annurev-biochem-060713-035829},
	doi = {10.1146/annurev-biochem-060713-035829},
	abstract = {Large macromolecular assemblies, so-called molecular machines, are critical to ensuring proper cellular function. Understanding how proper function is achieved at the atomic level is crucial to advancing multiple avenues of biomedical research. Biophysical studies often include X-ray diffraction and cryo{\textendash}electron microscopy, providing detailed structural descriptions of these machines. However, their inherent flexibility has complicated an understanding of the relation between structure and function. Solution NMR spectroscopy is well suited to the study of such dynamic complexes, and continued developments have increased size boundaries; insights into function have been obtained for complexes with masses as large as 1 MDa. We highlight methyl-TROSY (transverse relaxation optimized spectroscopy) NMR, which enables the study of such large systems, and include examples of applications to several cellular machines. We show how this emerging technique contributes to an understanding of cellular function and the role of molecular plasticity in regulating an array of biochemical activities.},
	number = {1},
	urldate = {2020-04-21},
	journal = {Annual Review of Biochemistry},
	author = {Rosenzweig, Rina and Kay, Lewis E.},
	year = {2014},
	pmid = {24905784},
	pages = {291--315},
	file = {Full Text PDF:/home/matt/Zotero/storage/7MYIFLLT/Rosenzweig and Kay - 2014 - Bringing Dynamic Molecular Machines into Focus by .pdf:application/pdf}
}

@article{isaacson2007,
	title = {A {New} {Labeling} {Method} for {Methyl} {Transverse} {Relaxation}-{Optimized} {Spectroscopy} {NMR} {Spectra} of {Alanine} {Residues}},
	volume = {129},
	issn = {0002-7863},
	url = {https://doi.org/10.1021/ja0761784},
	doi = {10.1021/ja0761784},
	abstract = {The development of specific methyl labeling schemes and transverse relaxation-optimized spectroscopy (TROSY) has extended the molecular size range for the application of NMR spectroscopy to proteins. Generally, methyl groups of isoleucine, leucine, valine residues are specifically protonated in a highly deuterated background and 1H-13C correlation experiments provide a means to study structure and dynamics in multimeric complexes with molecular weights far in excess of 100 kDa. We have extended this approach to alanine residues which offers several potential advantages, including its high abundance and wide distribution in protein sequences together with a high tolerance to mutation. We have developed an efficient method for the synthesis and incorporation of l-alanine-3-13C,2-2H into protein sequences. We also demonstrate the usefulness of specific protonation of alanine residues in combination with methyl TROSY experiments on the 306 kDa fragment of the eukaryotic AAA-ATPase, p97, in complex with one of its many adaptor proteins.},
	number = {50},
	urldate = {2020-04-21},
	journal = {J. Am. Chem. Soc.},
	author = {Isaacson, Rivka L. and Simpson, Peter J. and Liu, Minhao and Cota, Ernesto and Zhang, Xiaodong and Freemont, Paul and Matthews, Stephen},
	year = {2007},
	pages = {15428--15429},
	file = {ACS Full Text Snapshot:/home/matt/Zotero/storage/3ZTGBK8D/ja0761784.html:text/html;Full Text PDF:/home/matt/Zotero/storage/4IKZTCRB/Isaacson et al. - 2007 - A New Labeling Method for Methyl Transverse Relaxa.pdf:application/pdf}
}

@article{sprangers2007,
	title = {Solution {NMR} of supramolecular complexes: providing new insights into function},
	volume = {4},
	issn = {15487091},
	shorttitle = {Solution {NMR} of supramolecular complexes},
	url = {https://proxy.lib.miamioh.edu/login?url=https://search.ebscohost.com/login.aspx?direct=true&db=a9h&AN=26396219&site=ehost-live&scope=site},
	doi = {10.1038/nmeth1080},
	abstract = {Solution NMR spectroscopy is an extremely powerful technology for the study of biomolecular dynamics and site-specific molecular interactions. An important limitation in the past has been molecule size, with molecular weights of targets seldom exceeding 50 kDa. New labeling technology and NMR experiments are changing this paradigm so that applications for investigating supramolecular complexes are starting to become feasible. Here we describe a strategy developed in our laboratory that involves the use of labeled methyl groups of isoleucine, leucine and valine residues in proteins as probes, along with experiments that significantly enhance the lifetimes of the resulting signals. We describe the application of these methods to a number of systems with molecular weights in the hundreds of kilodaltons.},
	number = {9},
	urldate = {2020-04-21},
	journal = {Nature Methods},
	author = {Sprangers, Remco and Velyvis, Algirdas and Kay, Lewis E.},
	year = {2007},
	keywords = {BIOMOLECULES, NUCLEAR magnetic resonance spectroscopy, AMINO acids, BRANCHED chain amino acids, CRYOSCOPY, MOLECULAR weights, PHYSICAL \& theoretical chemistry},
	pages = {697--703},
	file = {EBSCO Full Text:/home/matt/Zotero/storage/TMH9VTTM/Sprangers et al. - 2007 - Solution NMR of supramolecular complexes providin.pdf:application/pdf}
}

@article{gao2017,
	title = {{NMR} assignments of sparsely labeled proteins using a genetic algorithm},
	volume = {67},
	issn = {1573-5001},
	url = {https://doi.org/10.1007/s10858-017-0101-1},
	doi = {10.1007/s10858-017-0101-1},
	abstract = {Sparse isotopic labeling of proteins for NMR studies using single types of amino acid (15N or 13C enriched) has several advantages. Resolution is enhanced by reducing numbers of resonances for large proteins, and isotopic labeling becomes economically feasible for glycoproteins that must be expressed in mammalian cells. However, without access to the traditional triple resonance strategies that require uniform isotopic labeling, NMR assignment of crosspeaks in heteronuclear single quantum coherence (HSQC) spectra is challenging. We present an alternative strategy which combines readily accessible NMR data with known protein domain structures. Based on the structures, chemical shifts are predicted, NOE cross-peak lists are generated, and residual dipolar couplings (RDCs) are calculated for each labeled site. Simulated data are then compared to measured values for a trial set of assignments and scored. A genetic algorithm uses the scores to search for an optimal pairing of HSQC crosspeaks with labeled sites. While none of the individual data types can give a definitive assignment for a particular site, their combination can in most cases. Four test proteins previously assigned using triple resonance methods and a sparsely labeled glycosylated protein, Robo1, previously assigned by manual analysis, are used to validate the method and develop a criterion for identifying sites assigned with high confidence.},
	language = {en},
	number = {4},
	urldate = {2020-04-20},
	journal = {J Biomol NMR},
	author = {Gao, Qi and Chalmers, Gordon R. and Moremen, Kelley W. and Prestegard, James H.},
	year = {2017},
	pages = {283--294},
	file = {Springer Full Text PDF:/home/matt/Zotero/storage/9FT5KVWS/Gao et al. - 2017 - NMR assignments of sparsely labeled proteins using.pdf:application/pdf}
}

@article{godoy-ruiz2010,
	title = {Alanine {Methyl} {Groups} as {NMR} {Probes} of {Molecular} {Structure} and {Dynamics} in {High}-{Molecular}-{Weight} {Proteins}},
	volume = {132},
	issn = {0002-7863},
	url = {https://doi.org/10.1021/ja1083656},
	doi = {10.1021/ja1083656},
	abstract = {The importance and utility of Ala$\beta$ methyl groups as NMR probes of molecular structure and dynamics in high-molecular-weight proteins is explored. Using 2H and 13C relaxation measurements in \{U-2H; Ala$\beta$-[13CHD2]\}-labeled Malate Synthase G (MSG){\textemdash}an 82-kDa monomeric enzyme that contains 73 Ala$\beta$ methyl groups{\textemdash}we show that the vast majority of selectively labeled Ala$\beta$ methyls are highly ordered. A number of NMR applications used for solution studies of structure and dynamics of large protein molecules can benefit from proximity of Ala$\beta$ methyls to the protein backbone and their high degree of ordering. In the case of MSG, these applications include the measurement of 1H-13C residual dipolar couplings in Ala$\beta$ methyls, characterization of slow ($\mu$s-to-ms) dynamics at the substrates{\textquoteright} binding sites, and methyl-TROSY-based NOE spectroscopy performed on \{U-2H; Ala$\beta$-[13CH3]; Ile$\delta$1-[13CH3]; Leu,Val-[13CH3/12CD3]\}-labeled samples where the number of methyl probes for derivation of distance restraints is maximized compared to the state-of-the-art ILV labeling methodology.},
	number = {51},
	urldate = {2020-04-20},
	journal = {J. Am. Chem. Soc.},
	author = {Godoy-Ruiz, Raquel and Guo, Chenyun and Tugarinov, Vitali},
	year = {2010},
	pages = {18340--18350},
	file = {ACS Full Text Snapshot:/home/matt/Zotero/storage/PQDVEXZ2/ja1083656.html:text/html;Full Text PDF:/home/matt/Zotero/storage/54SIYEPA/Godoy-Ruiz et al. - 2010 - Alanine Methyl Groups as NMR Probes of Molecular S.pdf:application/pdf}
}

@article{burmann2015,
	title = {Chaperones and chaperone{\textendash}substrate complexes: {Dynamic} playgrounds for {NMR} spectroscopists},
	volume = {86-87},
	issn = {0079-6565},
	shorttitle = {Chaperones and chaperone{\textendash}substrate complexes},
	url = {http://www.sciencedirect.com/science/article/pii/S0079656515000163},
	doi = {10.1016/j.pnmrs.2015.02.004},
	abstract = {The majority of proteins depend on a well-defined three-dimensional structure to obtain their functionality. In the cellular environment, the process of protein folding is guided by molecular chaperones to avoid misfolding, aggregation, and the generation of toxic species. To this end, living cells contain complex networks of molecular chaperones, which interact with substrate polypeptides by a multitude of different functionalities: transport them towards a target location, help them fold, unfold misfolded species, resolve aggregates, or deliver them towards a proteolysis machinery. Despite the availability of high-resolution crystal structures of many important chaperones in their substrate-free apo forms, structural information about how substrates are bound by chaperones and how they are protected from misfolding and aggregation is very sparse. This lack of information arises from the highly dynamic nature of chaperone{\textendash}substrate complexes, which so far has largely hindered their crystallization. This highly dynamic nature makes chaperone{\textendash}substrate complexes good targets for NMR spectroscopy. Here, we review the results achieved by NMR spectroscopy to understand chaperone function in general and details of chaperone{\textendash}substrate interactions in particular. We assess the information content and applicability of different NMR techniques for the characterization of chaperones and chaperone{\textendash}substrate complexes. Finally, we highlight three recent studies, which have provided structural descriptions of chaperone{\textendash}substrate complexes at atomic resolution.},
	language = {en},
	urldate = {2020-04-20},
	journal = {Progress in Nuclear Magnetic Resonance Spectroscopy},
	author = {Burmann, Bj{\"o}rn M. and Hiller, Sebastian},
	year = {2015},
	keywords = {Protein folding, NMR spectroscopy, Protein dynamics, Molecular chaperones, Protein complexes},
	pages = {41--64},
	file = {ScienceDirect Full Text PDF:/home/matt/Zotero/storage/9VC8AYMS/Burmann and Hiller - 2015 - Chaperones and chaperone{\textendash}substrate complexes Dyna.pdf:application/pdf;ScienceDirect Snapshot:/home/matt/Zotero/storage/UD5PBZBI/S0079656515000163.html:text/html}
}

@article{hennig2014,
	title = {The dynamic duo: {Combining} {NMR} and small angle scattering in structural biology},
	volume = {23},
	copyright = {{\textcopyright} 2014 The Protein Society},
	issn = {1469-896X},
	shorttitle = {The dynamic duo},
	url = {http://onlinelibrary.wiley.com/doi/abs/10.1002/pro.2467},
	doi = {10.1002/pro.2467},
	abstract = {Structural biology provides essential information for elucidating molecular mechanisms that underlie biological function. Advances in hardware, sample preparation, experimental methods, and computational approaches now enable structural analysis of protein complexes with increasing complexity that more closely represent biologically entities in the cellular environment. Integrated multidisciplinary approaches are required to overcome limitations of individual methods and take advantage of complementary aspects provided by different structural biology techniques. Although X-ray crystallography remains the method of choice for structural analysis of large complexes, crystallization of flexible systems is often difficult and does typically not provide insights into conformational dynamics present in solution. Nuclear magnetic resonance spectroscopy (NMR) is well-suited to study dynamics at picosecond to second time scales, and to map binding interfaces even of large systems at residue resolution but suffers from poor sensitivity with increasing molecular weight. Small angle scattering (SAS) methods provide low resolution information in solution and can characterize dynamics and conformational equilibria complementary to crystallography and NMR. The combination of NMR, crystallography, and SAS is, thus, very useful for analysis of the structure and conformational dynamics of (large) protein complexes in solution. In high molecular weight systems, where NMR data are often sparse, SAS provides additional structural information and can differentiate between NMR-derived models. Scattering data can also validate the solution conformation of a crystal structure and indicate the presence of conformational equilibria. Here, we review current state-of-the-art approaches for combining NMR, crystallography, and SAS data to characterize protein complexes in solution.},
	language = {en},
	number = {6},
	urldate = {2020-04-20},
	journal = {Protein Science},
	author = {Hennig, Janosch and Sattler, Michael},
	year = {2014},
	keywords = {multidomain proteins, nuclear magnetic resonance spectroscopy, protein complexes, small angle neutron scattering, small angle X-ray scattering, structural biology},
	pages = {669--682},
	file = {Full Text PDF:/home/matt/Zotero/storage/6PDT4GXX/Hennig and Sattler - 2014 - The dynamic duo Combining NMR and small angle sca.pdf:application/pdf;Snapshot:/home/matt/Zotero/storage/RYT5PWN9/pro.html:text/html}
}

@article{huck2017,
	title = {Structural and {Functional} {Analysis} of {GRP94} in the {Closed} {State} {Reveals} an {Essential} {Role} for the {Pre}-{N} {Domain} and a {Potential} {Client}-{Binding} {Site}},
	volume = {20},
	issn = {2211-1247},
	url = {http://www.sciencedirect.com/science/article/pii/S2211124717312214},
	doi = {10.1016/j.celrep.2017.08.079},
	abstract = {Hsp90 chaperones undergo ATP-driven conformational changes during the maturation of client proteins, populating a closed state upon ATP binding in which the N-terminal domains of the homodimer form a second inter-protomer dimer interface. A~structure of GRP94, the endoplasmic reticulum hsp90, in a closed conformation has not been described, and the determinants that regulate closure are not well understood. Here, we determined the 2.6-{\r A} structure of AMPPNP-bound GRP94 in the closed dimer conformation. The structure includes the pre-N domain, a region preceding the N-terminal domain that is highly conserved in GRP94, but not in other hsp90s. We show that the GRP94 pre-N domain is essential for client maturation, and we identify the pre-N domain as an important regulator of ATPase rates and dimer closure. The structure also reveals a GRP94:polypeptide interaction that partially mimics a client-bound state.~The results provide structural insight into the ATP-dependent~client maturation process of GRP94.},
	language = {en},
	number = {12},
	urldate = {2020-04-19},
	journal = {Cell Reports},
	author = {Huck, John D. and Que, Nanette L. and Hong, Feng and Li, Zihai and Gewirth, Daniel T.},
	year = {2017},
	keywords = {Hsp90, chaperone, GRP94, TRAP1},
	pages = {2800--2809},
	file = {ScienceDirect Full Text PDF:/home/matt/Zotero/storage/RPKAIEM7/Huck et al. - 2017 - Structural and Functional Analysis of GRP94 in the.pdf:application/pdf;ScienceDirect Snapshot:/home/matt/Zotero/storage/BXTQ8XJ7/S2211124717312214.html:text/html;ScienceDirect Full Text PDF:/home/matt/Zotero/storage/K55UHEJJ/Huck et al. - 2017 - Structural and Functional Analysis of GRP94 in the.pdf:application/pdf;ScienceDirect Snapshot:/home/matt/Zotero/storage/A5VZSFCI/S2211124717312214.html:text/html}
}

@article{huang2019,
	title = {Conformational {Cycling} within the {Closed} {State} of {Grp94}, an {Hsp90}-{Family} {Chaperone}},
	volume = {431},
	issn = {0022-2836},
	url = {http://www.sciencedirect.com/science/article/pii/S0022283619303663},
	doi = {10.1016/j.jmb.2019.06.004},
	abstract = {The Hsp90 family of chaperones requires ATP-driven cycling to perform their function. The presence of two bound ATP molecules is known to favor a closed conformation of the Hsp90 dimer. However, the structural and mechanistic consequences of subsequent ATP hydrolysis are poorly understood. Using single-molecule FRET, we discover novel dynamic behavior in the closed state of Grp94, the Hsp90 family member resident in the endoplasmic reticulum. Under ATP turnover conditions, Grp94 populates two distinct closed states, a relatively static ATP/ATP closed state that adopts one conformation, and a dynamic ATP/ADP closed state that can adopt two conformations. We constructed a Grp94 heterodimer with one arm that is catalytically dead, to extend the lifetime of the ATP/ADP state by preventing hydrolysis of the second ATP. This construct shows prolonged periods of cycling between two closed conformations. Our results enable a quantitative description of how ATP hydrolysis influences Grp94, where sequential ATP hydrolysis steps allow Grp94 to transition between closed states with different dynamic and structural properties. This stepwise transitioning of Grp94's dynamic properties may provide a mechanism to propagate structural changes to a bound client protein.},
	language = {en},
	number = {17},
	urldate = {2020-04-19},
	journal = {Journal of Molecular Biology},
	author = {Huang, Bin and Friedman, Larry J. and Sun, Ming and Gelles, Jeff and Street, Timothy O.},
	year = {2019},
	keywords = {chaperone, conformational change, Grp94, single molecule FRET},
	pages = {3312--3323},
	file = {ScienceDirect Full Text PDF:/home/matt/Zotero/storage/LJ6E67XK/Huang et al. - 2019 - Conformational Cycling within the Closed State of .pdf:application/pdf;ScienceDirect Snapshot:/home/matt/Zotero/storage/PVYDMPS8/S0022283619303663.html:text/html}
}

@article{frey2007,
	title = {The {ATPase} {Cycle} of the {Endoplasmic} {Chaperone} {Grp94}},
	volume = {282},
	issn = {0021-9258, 1083-351X},
	url = {http://www.jbc.org/content/282/49/35612},
	doi = {10.1074/jbc.M704647200},
	abstract = {Grp94, the Hsp90 paralog of the endoplasmic reticulum, plays a crucial role in protein secretion. Like cytoplasmic Hsp90, Grp94 is regulated by nucleotide binding to its N-terminal domain. However, the question of whether Grp94 hydrolyzes ATP was controversial. This sets Grp94 apart from other members of the Hsp90 family where a slow but specific turnover of ATP has been unambiguously established. In this study we aimed at analyzing the nucleotide binding properties and the potential ATPase activity of Grp94. We show here that Grp94 has an ATPase activity comparable with that of yeast Hsp90 with a kcat of 0.36 min{\textendash}1 at 25 {\textdegree}C. Kinetic and equilibrium constants of the partial reactions of the ATPase cycle were determined using transient kinetic methods. Nucleotide binding appears to be tighter compared with other Hsp90s investigated, with dissociation constants (KD) of \~{}4 $\mu$m for ADP, ATP, and AMP-PCP. Interestingly, all nucleotides and inhibitors (radicicol, 5'-N-ethylcarboxamidoadenosine) studied here bind with similar rate constants for association (0.2{\textendash}0.3 {\texttimes} 106 m{\textendash}1 s{\textendash}1). Furthermore, there is a marked difference from cytosolic Hsp90s in that after binding, the ATP molecule does not seem to become trapped by conformational changes in Grp94. Grp94 stays predominantly in the open state concerning the nucleotide-binding pocket as evidenced by kinetic analyses. Thus, Grp94 shows mechanistically important differences in the interaction with adenosine nucleotides, but the basic hydrolysis reaction seems to be conserved between cytosolic and endoplasmic members of the Hsp90 family.},
	language = {en},
	number = {49},
	urldate = {2020-04-19},
	journal = {J. Biol. Chem.},
	author = {Frey, Stephan and Leskovar, Adriane and Reinstein, Jochen and Buchner, Johannes},
	year = {2007},
	pmid = {17925398},
	pages = {35612--35620},
	file = {Snapshot:/home/matt/Zotero/storage/UGIPTRFF/35612.html:text/html;Full Text PDF:/home/matt/Zotero/storage/83U78HTB/Frey et al. - 2007 - The ATPase Cycle of the Endoplasmic Chaperone Grp9.pdf:application/pdf}
}

@article{ayala2009,
	title = {An efficient protocol for the complete incorporation of methyl-protonated alanine in perdeuterated protein},
	volume = {43},
	issn = {1573-5001},
	url = {https://proxy.lib.miamioh.edu/login?url=https://search.ebscohost.com/login.aspx?direct=true&db=mnh&AN=19115043&site=ehost-live&scope=site},
	doi = {10.1007/s10858-008-9294-7},
	abstract = {A strategy for the introduction of ((1)H,(13)C-methyl)-alanine into perdeuterated proteins is described. Specific protonation of alanine methyl groups to a level of 95\% can be achieved by overexpressing proteins in M9/D(2)O based bacterial growth medium supplemented with 800 mg/l of 2-[(2)H], 3-[(13)C] L: -alanine. However, though simple, this approach results in undesired, non-specific background labeling due to isotope scrambling via different amino acid metabolic pathways. Following a careful analysis of known metabolic pathways we found that co-addition of perdeuterated forms of alpha-ketoisovalerate-d(7), succinate-d(4) and L: -isoleucine-d(10) with labeled L: -alanine, reduces undesired background labeling to {\textless}1\%. When combined with recently developed methyl TROSY experiments, this methyl-specific labeling protocol permits the acquisition of excellent quality correlation spectra of alanine methyl groups in high molecular weight proteins. Our cost effective strategy offers a significant enhancement in the level of incorporation of methyl-labeled alanine in overexpressed proteins over previously reported methods.},
	number = {2},
	urldate = {2020-04-19},
	journal = {Journal of biomolecular NMR},
	author = {Ayala, Isabel and Sounier, Remy and Us{\'e}, Nathalie and Gans, Pierre and Boisbouvier, J{\'e}r{\^o}me},
	year = {2009},
	keywords = {Humans, Proteins/*metabolism, Proteins/genetics, Proteins/*chemistry, Alanine/chemistry, Alanine/metabolism, Carbon Isotopes/chemistry, Carbon Isotopes/metabolism, Culture Media, Deuterium/chemistry, Deuterium/metabolism, Escherichia coli/genetics, Hemiterpenes, Isoleucine/chemistry, Isoleucine/metabolism, Isotope Labeling/*methods, Keto Acids/chemistry, Keto Acids/metabolism, Malate Synthase/chemistry, Malate Synthase/metabolism, Metabolic Networks and Pathways, Nuclear Magnetic Resonance, Biomolecular*, Succinic Acid/chemistry, Succinic Acid/metabolism, Ubiquitin/chemistry, Ubiquitin/genetics, Ubiquitin/metabolism},
	pages = {111--119},
	file = {EBSCO Full Text:/home/matt/Zotero/storage/L9SB2QDQ/Ayala et al. - 2009 - An efficient protocol for the complete incorporati.pdf:application/pdf}
}

@article{kim2018,
	title = {Structural ensemble-based docking simulation and biophysical studies discovered new inhibitors of {Hsp90} {N}-terminal domain},
	volume = {8},
	issn = {2045-2322},
	url = {https://www.ncbi.nlm.nih.gov/pmc/articles/PMC5762686/},
	doi = {10.1038/s41598-017-18332-8},
	abstract = {Heat shock protein 90 (Hsp90) is one of the most abundant cellular proteins and plays a substantial role in the folding of client proteins. The inhibition of Hsp90 has been regarded as an attractive therapeutic strategy for treating cancer because many oncogenic kinases are Hsp90 client proteins. In this study, we report new inhibitors that directly bind to N-terminal ATP-binding pocket of Hsp90. Optimized structure-based virtual screening predicted candidate molecules, which was followed by confirmation using biophysical and cell-based assays. Among the reported crystal structures, we chose the two structures that show the most favourable early enrichments of true-positives in the receiver operating characteristic curve. Four molecules showed significant changes in the signals of 2D [1H, 15N] correlation NMR spectroscopy. Differential scanning calorimetry analysis supported the results indicating direct binding. Quantified dissociation constant values of the molecules, determined by a series of 2D NMR experiments, lie in the range of 0.1{\textendash}33 $\mu$M. Growth inhibition assay with breast and lung cancer cells confirmed the cellular activities of the molecules. Cheminformatics revealed that the molecules share limited chemical similarities with known inhibitors. Molecular dynamics simulations detailed the putative binding modes of the inhibitors.},
	urldate = {2020-04-18},
	journal = {Sci Rep},
	author = {Kim, Hyun-Hwi and Hyun, Ja-Shil and Choi, Joonhyeok and Choi, Kwang-Eun and Jee, Jun-Goo and Park, Sung Jean},
	year = {2018},
	pmid = {29321504},
	pmcid = {PMC5762686},
	file = {PubMed Central Full Text PDF:/home/matt/Zotero/storage/GZMM6CYC/Kim et al. - 2018 - Structural ensemble-based docking simulation and b.pdf:application/pdf;PubMed Central Full Text PDF:/home/matt/Zotero/storage/Y9RJTI2S/Kim et al. - 2018 - Structural ensemble-based docking simulation and b.pdf:application/pdf}
}

@article{toleikis2016,
	title = {Volume of {Hsp90} {Protein}{\textendash}{Ligand} {Binding} {Determined} by {Fluorescent} {Pressure} {Shift} {Assay}, {Densitometry}, and {NMR}},
	volume = {120},
	issn = {1520-6106},
	url = {https://doi.org/10.1021/acs.jpcb.6b06863},
	doi = {10.1021/acs.jpcb.6b06863},
	abstract = {Human heat shock protein 90 (Hsp90) is a key player in the homeostasis of the proteome and plays a role in numerous diseases, such as cancer. For the design of Hsp90 ATPase activity inhibitors, it is important to understand the relationship between an inhibitor structure and its inhibition potential. The volume of inhibitor binding is one of the most important such parameters that are rarely being studied. Here, the volumes of binding of several ligands to recombinant Hsp90 were obtained by three independent experimental techniques: fluorescent pressure shift assay, vibrating tube densitometry, and high-pressure NMR. Within the error range, all techniques provided similar volumetric parameters for the investigated protein{\textendash}ligand systems. Protein{\textendash}ligand binding volumes were negative, suggesting that the protein{\textendash}ligand complex, together with its hydration shell, occupies less volume than the separate constituents with their hydration shells. Binding volumes of tightly binding, subnanomolar ligands were significantly more negative than those of weakly binding, millimolar ligands. The volumes of binding could be useful for designing inhibitors with desired recognition properties and further development as drugs.},
	number = {37},
	urldate = {2020-04-18},
	journal = {J. Phys. Chem. B},
	author = {Toleikis, Zigmantas and Sirotkin, Vladimir A. and Skvarnavi{\v c}ius, Gediminas and Smirnovien{\.e}, Joana and Roumestand, Christian and Matulis, Daumantas and Petrauskas, Vytautas},
	year = {2016},
	pages = {9903--9912},
	file = {ACS Full Text Snapshot:/home/matt/Zotero/storage/X7G4IDSX/acs.jpcb.html:text/html;Full Text PDF:/home/matt/Zotero/storage/SABEVRXP/Toleikis et al. - 2016 - Volume of Hsp90 Protein{\textendash}Ligand Binding Determined .pdf:application/pdf}
}

@article{rashid2020,
	title = {Nucleotide {Binding} and {Active} {Site} {Gate} {Dynamics} for the {Hsp90} {Chaperone} {ATPase} {Domain} from {Benchtop} and {High} {Field} {19F} {NMR} {Spectroscopy}},
	volume = {124},
	issn = {1520-6106},
	url = {https://doi.org/10.1021/acs.jpcb.0c00626},
	doi = {10.1021/acs.jpcb.0c00626},
	abstract = {Protein turnover in cells is regulated by the ATP dependent activity of the Hsp90 chaperone. In concert with accessory proteins, ATP hydrolysis drives the obligate Hsp90 dimer through a cycle between open and closed states that is critical for assisting the folding and stability of hundreds of proteins. Cycling is initiated by ATP binding to the ATPase domain, with the chaperone and the active site gates in the dimer in open states. The chaperone then adopts a short-lived, ATP bound closed state with a closed active site gate. The structural and dynamic changes induced in the ATPase domain and active site gate upon nucleotide binding, and their impact on dimer closing are not well understood. We site-specifically 19F-labeled the ATPase domain at the active site gate to enable benchtop and high field 19F NMR spectroscopic studies. Combined with MD simulations, this allowed accurate characterization of pico- to nanosecond time scale motions of the active site gate, as well as slower micro- to millisecond time scale processes resulting from nucleotide binding. ATP binding induces increased flexibility at one of the hinges of the active site gate, a necessary prelude to release of the second hinge and eventual gate closure in the intact chaperone.},
	number = {15},
	urldate = {2020-04-18},
	journal = {J. Phys. Chem. B},
	author = {Rashid, Suad and Lee, Brian L. and Wajda, Benjamin and Spyracopoulos, Leo},
	year = {2020},
	pages = {2984--2993},
	file = {ACS Full Text Snapshot:/home/matt/Zotero/storage/2ZBRW3IM/acs.jpcb.html:text/html;Full Text PDF:/home/matt/Zotero/storage/R22V29YW/Rashid et al. - 2020 - Nucleotide Binding and Active Site Gate Dynamics f.pdf:application/pdf}
}

@article{khilji2020,
	title = {The inducible $\beta$5i proteasome subunit contributes to proinsulin degradation in {GRP94} deficient $\beta$ cells and is overexpressed in type 2 diabetes pancreatic islets},
	issn = {0193-1849},
	url = {http://journals.physiology.org/doi/abs/10.1152/ajpendo.00372.2019},
	doi = {10.1152/ajpendo.00372.2019},
	abstract = {Proinsulin is a misfolding-prone protein and its efficient breakdown is critical, when b-cells are confronted with high insulin biosynthetic demands, to prevent endoplasmic reticulum stress, a key trigger of secretory dysfunction and, if uncompensated, apoptosis. Proinsulin degradation is thought to be performed by the constitutively expressed standard proteasome, while the roles of other proteasomes are unknown. We recently demonstrated that deficiency of the proinsulin chaperone GRP94 causes impaired proinsulin-handling and defective insulin-secretion associated with a compensated endoplasmic reticulum stress-response. Taking advantage of this model of restricted folding-capacity, we investigated the role of different proteasomes in proinsulin degradation, reasoning that insulin secretory dynamics require an inducible protein degradation-system. We show that expression of only one enzymatically active proteasome subunit, namely the inducible $\beta$5i-subunit, was increased in GRP94 CRISPR/Cas9 KO cells. Additionally, the level of $\beta$5i containing intermediate proteasomes was significantly increased in these cells, as was $\beta$5i-related chymotrypsin-like activity. Moreover, proinsulin levels were restored in GRP94 KO upon $\beta$5i siRNA-mediated knock down. Finally, the fraction of $\beta$-cells expressing $\beta$5i subunit is increased in human islets from type 2 diabetes patients. We conclude that $\beta$5i is an inducible proteasome subunit dedicated to the degradation of mishandled proinsulin.},
	urldate = {2020-04-12},
	journal = {American Journal of Physiology-Endocrinology and Metabolism},
	author = {Khilji, Muhammad Saad and Bresson, Sophie Emilie and Verstappen, Danielle and Pihl, Celina and Andersen, Phillip Alexander Keller and Agergaard, Jette Bach and Dahlby, Tina and Holgersen Bryde, Tenna and Klindt, Kristian and Nielsen, Christian Kronborg and Walentinsson, Anna and Zivkovic, Dusan and Bousquet, Marie-Pierre and Tyrberg, Bj{\o}rn and Richardson, Sarah J and Morgan, Noel G and Mandrup-Poulsen, Thomas and Marzec, Michal Tomasz},
	year = {2020},
	file = {Snapshot:/home/matt/Zotero/storage/VB55X38Y/ajpendo.00372.html:text/html;Full Text PDF:/home/matt/Zotero/storage/6YR26E35/Khilji et al. - 2020 - The inducible $\beta$5i proteasome subunit contributes t.pdf:application/pdf}
}

@article{maki1993,
	title = {Mapping of the genes for human endoplasmic reticular heat shock protein gp96/grp94},
	volume = {19},
	issn = {1572-9931},
	url = {https://doi.org/10.1007/BF01233956},
	doi = {10.1007/BF01233956},
	abstract = {The murine tumor rejection antigen gp96 (TRA1, mapped to mouse chromosome 10) is a member of the heat shock protein family. Using a fragment of the murine gp96 cDNA as a probe, three gp96-related human genes have been isolated and structurally characterized. They have been mapped to human chromosomes 1 (p22), 12 (q24.2 {\textrightarrow} q24.3), and 15 (q25 {\textrightarrow} q26) by Southern blot hybridization and in situ hybridization of gene-specific probes. Only one of the genes, designatedTRA1 (human chromosome 12) is a coding gene; the other genes (TRA1P1 andTRAP2) appear to be independently derived, processed pseudogenes.},
	language = {en},
	number = {1},
	urldate = {2020-01-21},
	journal = {Somat Cell Mol Genet},
	author = {Maki, Robert G. and Eddy, Roger L. and Byers, Mary and Shows, Thomas B. and Srivastava, Pramod K.},
	year = {1993},
	keywords = {Heat Shock, Heat Shock Protein, Human Gene, Protein Family, Southern Blot},
	pages = {73--81},
	file = {Springer Full Text PDF:/home/matt/Zotero/storage/MD98MF2K/Maki et al. - 1993 - Mapping of the genes for human endoplasmic reticul.pdf:application/pdf}
}

@article{kominek2013,
	title = {The {Complex} {Evolutionary} {Dynamics} of {Hsp70s}: {A} {Genomic} and {Functional} {Perspective}},
	volume = {5},
	issn = {1759-6653},
	shorttitle = {The {Complex} {Evolutionary} {Dynamics} of {Hsp70s}},
	url = {https://www.ncbi.nlm.nih.gov/pmc/articles/PMC3879978/},
	doi = {10.1093/gbe/evt192},
	abstract = {Hsp70 molecular chaperones are ubiquitous. By preventing aggregation, promoting folding, and regulating degradation, Hsp70s are major factors in the ability of cells to maintain proteostasis. Despite a wealth of functional information, little is understood about the evolutionary dynamics of Hsp70s. We undertook an analysis of Hsp70s in the fungal clade Ascomycota. Using the well-characterized 14 Hsp70s of Saccharomyces cerevisiae, we identified 491 orthologs from 53 genomes. Saccharomyces cerevisiae Hsp70s fall into seven subfamilies: four canonical-type Hsp70 chaperones (SSA, SSB, KAR, and SSC) and three atypical Hsp70s (SSE, SSZ, and LHS) that play regulatory roles, modulating the activity of canonical Hsp70 partners. Each of the 53 surveyed genomes harbored at least one member of each subfamily, and thus establishing these seven Hsp70s as units of function and evolution. Genomes of some species contained only one member of each subfamily that is only seven Hsp70s. Overall, members of each subfamily formed a monophyletic group, suggesting that each diversified from their corresponding ancestral gene present in the common ancestor of all surveyed species. However, the pattern of evolution varied across subfamilies. At one extreme, members of the SSB subfamily evolved under concerted evolution. At the other extreme, SSA and SSC subfamilies exhibited a high degree of copy number dynamics, consistent with a birth{\textendash}death mode of evolution. KAR, SSE, SSZ, and LHS subfamilies evolved in a simple divergent mode with little copy number dynamics. Together, our data revealed that the evolutionary history of this highly conserved and ubiquitous protein family was surprising complex and dynamic.},
	number = {12},
	urldate = {2020-01-21},
	journal = {Genome Biol Evol},
	author = {Kominek, Jacek and Marszalek, Jaroslaw and Neuv{\'e}glise, C{\'e}cile and Craig, Elizabeth A. and Williams, Barry L.},
	year = {2013},
	pmid = {24277689},
	pmcid = {PMC3879978},
	pages = {2460--2477},
	file = {PubMed Central Full Text PDF:/home/matt/Zotero/storage/CJQN6U7T/Kominek et al. - 2013 - The Complex Evolutionary Dynamics of Hsp70s A Gen.pdf:application/pdf}
}

@article{sharma2009,
	title = {Hsp70 {Structure}, {Function}, {Regulation} and {Influence} on {Yeast} {Prions}},
	volume = {16},
	issn = {0929-8665},
	url = {https://www.ncbi.nlm.nih.gov/pmc/articles/PMC2746719/},
	abstract = {Heat shock proteins protect cells from various conditions of stress. Hsp70, the most ubiquitous and highly conserved Hsp, helps proteins adopt native conformation or regain function after misfolding. Various co-chaperones specify Hsp70 function and broaden its substrate range. We discuss Hsp70 structure and function, regulation by co-factors and influence on propagation of yeast prions.},
	number = {6},
	urldate = {2020-01-20},
	journal = {Protein Pept Lett},
	author = {Sharma, D. and Masison, D. C.},
	year = {2009},
	pmid = {19519514},
	pmcid = {PMC2746719},
	pages = {571--581},
	file = {PubMed Central Full Text PDF:/home/matt/Zotero/storage/C4SK4RGI/Sharma and Masison - 2009 - Hsp70 Structure, Function, Regulation and Influenc.pdf:application/pdf}
}

@article{lin2001,
	title = {Genomic analysis of the {Hsp70} superfamily in {Arabidopsis} thaliana},
	volume = {6},
	issn = {1355-8145},
	url = {https://www.ncbi.nlm.nih.gov/pmc/articles/PMC434401/},
	abstract = {The Arabidopsis genome contains at least 18 genes encoding members of the 70-kilodalton heat shock protein (Hsp70) family, 14 in the DnaK subfamily and 4 in the Hsp110/SSE subfamily. While the Hsp70s are highly conserved, a phylogenetic analysis including all members of this family in Arabidopsis and in yeast indicates the homology of Hsp70s in the subgroups, such as those predicted to localize in the same subcellular compartment and those similar to the mammalian Hsp110 and Grp170. Gene structure and genome organization suggest duplication in the origin of some genes. The Arabidopsis hsp70s exhibit distinct expression profiles; representative genes of the subgroups are expressed at relatively high levels during specific developmental stages and under thermal stress.},
	number = {3},
	urldate = {2020-01-20},
	journal = {Cell Stress Chaperones},
	author = {Lin, Bai-Ling and Wang, Jang-Shiun and Liu, Hung-Chi and Chen, Rung-Wu and Meyer, Yves and Barakat, Abdellalli and Delseny, Michel},
	year = {2001},
	pmid = {11599561},
	pmcid = {PMC434401},
	pages = {201--208},
	file = {PubMed Central Full Text PDF:/home/matt/Zotero/storage/36ML9BMD/Lin et al. - 2001 - Genomic analysis of the Hsp70 superfamily in Arabi.pdf:application/pdf}
}

@article{harris2004,
	title = {The {Crystal} {Structure} of the {Carboxy}-{Terminal} {Dimerization} {Domain} of {htpG}, the {Escherichia} coli {Hsp90}, {Reveals} a {Potential} {Substrate} {Binding} {Site}},
	volume = {12},
	issn = {0969-2126},
	url = {http://www.sciencedirect.com/science/article/pii/S0969212604001261},
	doi = {10.1016/j.str.2004.03.020},
	abstract = {Hsp90 is a ubiquitous, well-conserved molecular chaperone involved in the folding and stabilization of diverse proteins. Beyond its capacity for general protein folding, Hsp90 influences a wide array of cellular signaling pathways that underlie key biological and disease processes. It has been proposed that Hsp90 functions as a molecular clamp, dimerizing through its carboxy-terminal domain and utilizing ATP binding and hydrolysis to drive large conformational changes including transient dimerization of the amino-terminal and middle domains. We have determined the 2.6 {\r A} X-ray crystal structure of the carboxy-terminal domain of htpG, the Escherichia coli Hsp90. This structure reveals a novel fold and that dimerization is dependent upon the formation of a four-helix bundle. Remarkably, proximal to the helical dimerization motif, each monomer projects a short helix into solvent. The location, flexibility, and amphipathic character of this helix suggests that it may play a role in substrate binding and hence chaperone activity.},
	language = {en},
	number = {6},
	urldate = {2020-01-20},
	journal = {Structure},
	author = {Harris, Seth F. and Shiau, Andrew K. and Agard, David A.},
	year = {2004},
	pages = {1087--1097},
	file = {ScienceDirect Snapshot:/home/matt/Zotero/storage/F5FDMTQR/S0969212604001261.html:text/html;ScienceDirect Full Text PDF:/home/matt/Zotero/storage/WAU3WDH7/Harris et al. - 2004 - The Crystal Structure of the Carboxy-Terminal Dime.pdf:application/pdf;ScienceDirect Snapshot:/home/matt/Zotero/storage/YY5QEF9W/S0969212604001261.html:text/html;ScienceDirect Full Text PDF:/home/matt/Zotero/storage/ETMNBIDA/Harris et al. - 2004 - The Crystal Structure of the Carboxy-Terminal Dime.pdf:application/pdf}
}

@article{chen2006,
	title = {Comparative genomics and evolution of the {HSP90} family of genes across all kingdoms of organisms},
	volume = {7},
	issn = {1471-2164},
	url = {https://doi.org/10.1186/1471-2164-7-156},
	doi = {10.1186/1471-2164-7-156},
	abstract = {HSP90 proteins are essential molecular chaperones involved in signal transduction, cell cycle control, stress management, and folding, degradation, and transport of proteins. HSP90 proteins have been found in a variety of organisms suggesting that they are ancient and conserved. In this study we investigate the nuclear genomes of 32 species across all kingdoms of organisms, and all sequences available in GenBank, and address the diversity, evolution, gene structure, conservation and nomenclature of the HSP90 family of genes across all organisms.},
	number = {1},
	urldate = {2020-01-20},
	journal = {BMC Genomics},
	author = {Chen, Bin and Zhong, Daibin and Monteiro, Ant{\'o}nia},
	year = {2006},
	pages = {156},
	file = {Full Text:/home/matt/Zotero/storage/ZJL5PE3X/Chen et al. - 2006 - Comparative genomics and evolution of the HSP90 fa.pdf:application/pdf;Snapshot:/home/matt/Zotero/storage/U2ZK2DGM/1471-2164-7-156.html:text/html}
}

@article{buchberger1994,
	title = {The chaperone function of {DnaK} requires the coupling of {ATPase} activity with substrate binding through residue {E171}.},
	volume = {13},
	issn = {0261-4189},
	url = {https://www.embopress.org/doi/abs/10.1002/j.1460-2075.1994.tb06433.x},
	doi = {10.1002/j.1460-2075.1994.tb06433.x},
	abstract = {Central to the chaperone function of Hsp70 stress proteins including Escherichia coli DnaK is the ability of Hsp70 to bind unfolded protein substrates in an ATP-dependent manner. Mg2+/ATP dissociates bound substrates and, furthermore, substrate binding stimulates the ATPase of Hsp70. This coupling is proposed to require a glutamate residue, E175 of bovine Hsc70, that is entirely conserved within the Hsp70 family, as it contacts bound Mg2+/ATP and is part of a hinge required for a postulated ATP-dependent opening/closing movement of the nucleotide binding cleft which then triggers substrate release. We analyzed the effects of dnaK mutations which alter the corresponding glutamate-171 of DnaK to alanine, leucine or lysine. In vivo, the mutated dnaK alleles failed to complement the delta dnaK52 mutation and were dominant negative in dnaK+ cells. In vitro, all three mutant DnaK proteins were inactive in known DnaK-dependent reactions, including refolding of denatured luciferase and initiation of lambda DNA replication. The mutant proteins retained ATPase activity, as well as the capacity to bind peptide substrates. The intrinsic ATPase activities of the mutant proteins, however, did exhibit increased Km and Vmax values. More importantly, these mutant proteins showed no stimulation of ATPase activity by substrates and no substrate dissociation by Mg2+/ATP. Thus, glutamate-171 is required for coupling of ATPase activity with substrate binding, and this coupling is essential for the chaperone function of DnaK.},
	number = {7},
	urldate = {2020-01-20},
	journal = {The EMBO Journal},
	author = {Buchberger, A. and Valencia, A. and McMacken, R. and Sander, C. and Bukau, B.},
	year = {1994},
	pages = {1687--1695},
	file = {Snapshot:/home/matt/Zotero/storage/IW6Y6VBW/j.1460-2075.1994.tb06433.html:text/html}
}

@article{zhu1996,
	title = {Structural {Analysis} of {Substrate} {Binding} by the {Molecular} {Chaperone} {DnaK}},
	volume = {272},
	issn = {0036-8075},
	url = {https://www.jstor.org/stable/2890667},
	abstract = {DnaK and other members of the 70-kilodalton heat-shock protein (hsp70) family promote protein folding, interaction, and translocation, both constitutively and in response to stress, by binding to unfolded polypeptide segments. These proteins have two functional units: a substrate-binding portion binds the polypeptide, and an adenosine triphosphatase portion facilitates substrate exchange. The crystal structure of a peptide complex with the substrate-binding unit of DnaK has now been determined at 2.0 \${\textbackslash}angst \$ resolution. The structure consists of a $\beta$-sandwich subdomain followed by $\alpha$-helical segments. The peptide is bound to DnaK in an extended conformation through a channel defined by loops from the $\beta$ sandwich. An $\alpha$-hellcal domain stabilizes the complex, but does not contact the peptide directly. This domain is rotated in the molecules of a second crystal lattice, which suggests a model of conformation-dependent substrate binding that features a latch mechanism for maintaining long lifetime complexes.},
	number = {5268},
	urldate = {2020-01-20},
	journal = {Science},
	author = {Zhu, Xiaotian and Zhao, Xun and Burkholder, William F. and Gragerov, Alexander and Ogata, Craig M. and Gottesman, Max E. and Hendrickson, Wayne A.},
	year = {1996},
	pages = {1606--1614},
	file = {JSTOR Full Text PDF:/home/matt/Zotero/storage/WVMAAIFJ/Zhu et al. - 1996 - Structural Analysis of Substrate Binding by the Mo.pdf:application/pdf}
}

@article{kityk2012,
	title = {Structure and {Dynamics} of the {ATP}-{Bound} {Open} {Conformation} of {Hsp70} {Chaperones}},
	volume = {48},
	issn = {1097-2765},
	url = {http://www.sciencedirect.com/science/article/pii/S1097276512008234},
	doi = {10.1016/j.molcel.2012.09.023},
	abstract = {Central to the chaperone function of Hsp70s is the transition between open and closed conformations of their polypeptide substrate binding domain (SBD), which is regulated through an allosteric mechanism via ATP binding and hydrolysis in their nucleotide binding domain (NBD). Although the structure of the closed conformation of Hsp70s is well studied, the open conformation has remained elusive. Here, we report on the 2.4~{\r A} crystal structure of the ATP-bound open conformation of the Escherichia coli Hsp70 homolog DnaK. In the open DnaK structure, the $\beta$ sheet and $\alpha$-helical lid subdomains of the SBD are detached from one another and docked to different faces of the NBD. The contacts between the $\beta$ sheet subdomain and the NBD reveal the mechanism of allosteric regulation. In addition, we demonstrate that docking of the $\beta$ sheet and $\alpha$-helical lid subdomains to the NBD is a sequential process influenced by peptide and protein substrates.},
	language = {en},
	number = {6},
	urldate = {2020-01-16},
	journal = {Molecular Cell},
	author = {Kityk, Roman and Kopp, J{\"u}rgen and Sinning, Irmgard and Mayer, Matthias~P.},
	year = {2012},
	pages = {863--874},
	file = {ScienceDirect Full Text PDF:/home/matt/Zotero/storage/5YSEJTJ6/Kityk et al. - 2012 - Structure and Dynamics of the ATP-Bound Open Confo.pdf:application/pdf;ScienceDirect Snapshot:/home/matt/Zotero/storage/8VB3ESWS/S1097276512008234.html:text/html;ScienceDirect Snapshot:/home/matt/Zotero/storage/KLAZISXH/S1097276512008234.html:text/html;ScienceDirect Full Text PDF:/home/matt/Zotero/storage/C72EGLB4/Kityk et al. - 2012 - Structure and Dynamics of the ATP-Bound Open Confo.pdf:application/pdf}
}

@article{shiau2006,
	title = {Structural {Analysis} of {E}. coli hsp90 {Reveals} {Dramatic} {Nucleotide}-{Dependent} {Conformational} {Rearrangements}},
	volume = {127},
	issn = {0092-8674},
	url = {http://www.sciencedirect.com/science/article/pii/S009286740601275X},
	doi = {10.1016/j.cell.2006.09.027},
	abstract = {In eukaryotes, the ubiquitous and abundant members of the 90 kilodalton heat-shock protein (hsp90) chaperone family facilitate the folding and conformational changes of a broad array of proteins important in cell signaling, proliferation, and survival. Here we describe the effects of nucleotides on the structure of full-length HtpG, the Escherichia coli hsp90 ortholog. By electron microscopy, the nucleotide-free, AMPPNP bound, and ADP bound states of HtpG adopt completely distinct conformations. Structural characterization of nucleotide-free and ADP bound HtpG was extended to higher resolution by X-ray crystallography. In the absence of nucleotide, HtpG exhibits an {\textquotedblleft}open{\textquotedblright} conformation in which the three domains of each monomer present hydrophobic elements into the large cleft formed by the dimer. By contrast, ADP binding drives dramatic conformational changes that allow these hydrophobic elements to converge and shield each other from solvent, suggesting a mechanism by which nucleotides could control client protein binding and release.},
	language = {en},
	number = {2},
	urldate = {2020-01-15},
	journal = {Cell},
	author = {Shiau, Andrew K. and Harris, Seth F. and Southworth, Daniel R. and Agard, David A.},
	year = {2006},
	pages = {329--340},
	file = {ScienceDirect Full Text PDF:/home/matt/Zotero/storage/NKYSWJ2N/Shiau et al. - 2006 - Structural Analysis of E. coli hsp90 Reveals Drama.pdf:application/pdf;ScienceDirect Snapshot:/home/matt/Zotero/storage/IBYNT2KR/S009286740601275X.html:text/html;ScienceDirect Full Text PDF:/home/matt/Zotero/storage/ZQJL96QQ/Shiau et al. - 2006 - Structural Analysis of E. coli hsp90 Reveals Drama.pdf:application/pdf;ScienceDirect Snapshot:/home/matt/Zotero/storage/S4UFM5YX/S009286740601275X.html:text/html;ScienceDirect Snapshot:/home/matt/Zotero/storage/PPVDNYIR/S009286740601275X.html:text/html;ScienceDirect Full Text PDF:/home/matt/Zotero/storage/6MXY7QLH/Shiau et al. - 2006 - Structural Analysis of E. coli hsp90 Reveals Drama.pdf:application/pdf}
}

@article{lee2019,
	title = {The {Hsp90} {Chaperone}: {1H} and {19F} {Dynamic} {Nuclear} {Magnetic} {Resonance} {Spectroscopy} {Reveals} a {Perfect} {Enzyme}},
	volume = {58},
	issn = {0006-2960},
	shorttitle = {The {Hsp90} {Chaperone}},
	url = {https://doi.org/10.1021/acs.biochem.9b00144},
	doi = {10.1021/acs.biochem.9b00144},
	abstract = {Hsp90 is a crucial chaperone whose ATPase activity is fundamental for stabilizing and activating a diverse array of client proteins. Binding and hydrolysis of ATP by dimeric Hsp90 drive a conformational cycle characterized by fluctuations between a compact, N- and C-terminally dimerized catalytically competent closed state and a less compact open state that is largely C-terminally dimerized. We used 19F and 1H dynamic nuclear magnetic resonance (NMR) spectroscopy to study the opening and closing kinetics of Hsp90 and to determine the kcat for ATP hydrolysis. We derived a set of coupled ordinary differential equations describing the rate laws for the Hsp90 kinetic cycle and used these to analyze the NMR data. We found that the kinetics of closing and opening for the chaperone are slow and that the lower limit for kcat of ATP hydrolysis is \~{}1 s{\textendash}1. Our results show that the chemical step is optimized and that Hsp90 is indeed a {\textquotedblleft}perfect{\textquotedblright} enzyme.},
	number = {14},
	urldate = {2020-01-15},
	journal = {Biochemistry},
	author = {Lee, Brian L. and Rashid, Suad and Wajda, Benjamin and Wolmarans, Annemarie and LaPointe, Paul and Spyracopoulos, Leo},
	year = {2019},
	pages = {1869--1877},
	file = {ACS Full Text Snapshot:/home/matt/Zotero/storage/DF32IL3E/acs.biochem.html:text/html;Full Text PDF:/home/matt/Zotero/storage/L7DET5X5/Lee et al. - 2019 - The Hsp90 Chaperone 1H and 19F Dynamic Nuclear Ma.pdf:application/pdf}
}

@article{bahar2010,
	title = {Normal {Mode} {Analysis} of {Biomolecular} {Structures}: {Functional} {Mechanisms} of {Membrane} {Proteins}},
	volume = {110},
	issn = {0009-2665},
	shorttitle = {Normal {Mode} {Analysis} of {Biomolecular} {Structures}},
	url = {https://doi.org/10.1021/cr900095e},
	doi = {10.1021/cr900095e},
	number = {3},
	urldate = {2020-01-15},
	journal = {Chem. Rev.},
	author = {Bahar, Ivet and Lezon, Timothy R. and Bakan, Ahmet and Shrivastava, Indira H.},
	year = {2010},
	pages = {1463--1497},
	file = {ACS Full Text Snapshot:/home/matt/Zotero/storage/337VG6GQ/cr900095e.html:text/html;Full Text PDF:/home/matt/Zotero/storage/DAUIZ3UN/Bahar et al. - 2010 - Normal Mode Analysis of Biomolecular Structures F.pdf:application/pdf}
}

@article{kumar2012,
	title = {Physical map and dynamics of the chaperone network in {Escherichia} coli},
	volume = {84},
	issn = {1365-2958},
	url = {https://onlinelibrary.wiley.com/doi/abs/10.1111/j.1365-2958.2012.08054.x},
	doi = {10.1111/j.1365-2958.2012.08054.x},
	abstract = {Diverse families of molecular chaperones cooperate to effect protein homeostasis, but the extent and dynamics of direct interactions among chaperone systems within cells remain little studied. Here we used fluorescence resonance energy transfer to systematically map the network of pairwise interactions among the major Escherichia coli chaperones. We demonstrate that in most cases functional cooperation between chaperones within and across families involves physical complex formation, which pre-exists even in the absence of folding substrates. The observed connectivity of the overall chaperone network confirms its partitioning into sub-networks that are responsible for de novo protein folding and maturation and for refolding/disaggregation of misfolded proteins, respectively, and are linked by the Hsp70 system. We further followed heat-induced changes in the cellular chaperone network, revealing two distinct pathways that process heat-denatured substrates. Our data suggest that protein folding within cells relies on highly ordered and direct channelling of substrates between chaperone systems and provide a comprehensive view of the underlying interactions and of their dynamics.},
	language = {en},
	number = {4},
	urldate = {2020-01-13},
	journal = {Molecular Microbiology},
	author = {Kumar, Mohit and Sourjik, Victor},
	year = {2012},
	pages = {736--747},
	file = {Full Text PDF:/home/matt/Zotero/storage/LXZDX8DD/Kumar and Sourjik - 2012 - Physical map and dynamics of the chaperone network.pdf:application/pdf;Snapshot:/home/matt/Zotero/storage/WKSI5RCY/j.1365-2958.2012.08054.html:text/html}
}

@article{seifert2012,
	title = {Force {Distribution} {Reveals} {Signal} {Transduction} in {E}.~coli {Hsp90}},
	volume = {103},
	issn = {0006-3495},
	url = {http://www.sciencedirect.com/science/article/pii/S000634951201020X},
	doi = {10.1016/j.bpj.2012.09.008},
	abstract = {Heat-shock protein 90 (Hsp90) is an ubiquitous chaperone that is essential for cell function in that it promotes client-protein folding and stabilization. Its function is tightly controlled by an ATP-dependent large conformational transition between the open and closed states of the Hsp90 dimer. The underlying allosteric pathway has remained largely unknown, but it is revealed here in atomistic detail for the Escherichia coli homolog HtpG. Using force-distribution analysis based on molecular-dynamics simulations ({\textgreater}1 $\mu$s in total), we identify an internal signaling pathway that spans from the nucleotide-binding site to an \~{}2.3-nm-distant region in the HtpG middle domain, that serves as a dynamic hinge region, and to a putative client-protein-binding site in the middle domain. The force transmission is triggered by ATP capturing a magnesium ion and thereby rotating and bending a proximal long $\alpha$-helix, which represents the major force channel into the middle domain. This allosteric mechanism is, with statistical significance, distinct from the dynamics in the ADP and apo states. Tracking the distribution of forces is likely to be a promising tool for understanding and guiding experiments of complex allosteric proteins in general.},
	language = {en},
	number = {10},
	urldate = {2019-12-30},
	journal = {Biophysical Journal},
	author = {Seifert, Christian and Gr{\"a}ter, Frauke},
	year = {2012},
	pages = {2195--2202},
	file = {ScienceDirect Full Text PDF:/home/matt/Zotero/storage/ELD6WYJI/Seifert and Gr{\"a}ter - 2012 - Force Distribution Reveals Signal Transduction in .pdf:application/pdf;ScienceDirect Snapshot:/home/matt/Zotero/storage/6NF3WPQ6/S000634951201020X.html:text/html}
}

@article{wu2003,
	title = {Self-guided {Langevin} dynamics simulation method},
	volume = {381},
	issn = {0009-2614},
	url = {http://www.sciencedirect.com/science/article/pii/S0009261403017585},
	doi = {10.1016/j.cplett.2003.10.013},
	abstract = {This work presents a self-guided Langevin dynamics simulation method. The guiding force is calculated as a local average of the friction forces during a self-guided Langevin dynamics simulation. Three parameters, the local average time, tL, the guiding factor, $\lambda$, and the collision frequency, $\gamma$, control a self-guided Langevin dynamics simulation. It is demonstrated through three model systems that this simulation method has an enhanced conformational search ability while has little alteration in conformational distribution when the guiding factor is chosen within the limit of $\lambda$$\gamma${\textless}1 ps-1. This method is well suited for simulation studies where extensive conformational searching is required.},
	language = {en},
	number = {3},
	urldate = {2019-12-30},
	journal = {Chemical Physics Letters},
	author = {Wu, Xiongwu and Brooks, Bernard R.},
	year = {2003},
	pages = {512--518},
	file = {ScienceDirect Full Text PDF:/home/matt/Zotero/storage/LLPLLUGG/Wu and Brooks - 2003 - Self-guided Langevin dynamics simulation method.pdf:application/pdf;ScienceDirect Snapshot:/home/matt/Zotero/storage/SQP37CIQ/S0009261403017585.html:text/html}
}

@article{dixit2012,
	title = {Probing {Molecular} {Mechanisms} of the {Hsp90} {Chaperone}: {Biophysical} {Modeling} {Identifies} {Key} {Regulators} of {Functional} {Dynamics}},
	volume = {7},
	issn = {1932-6203},
	shorttitle = {Probing {Molecular} {Mechanisms} of the {Hsp90} {Chaperone}},
	url = {https://journals.plos.org/plosone/article?id=10.1371/journal.pone.0037605},
	doi = {10.1371/journal.pone.0037605},
	abstract = {Deciphering functional mechanisms of the Hsp90 chaperone machinery is an important objective in cancer biology aiming to facilitate discovery of targeted anti-cancer therapies. Despite significant advances in understanding structure and function of molecular chaperones, organizing molecular principles that control the relationship between conformational diversity and functional mechanisms of the Hsp90 activity lack a sufficient quantitative characterization. We combined molecular dynamics simulations, principal component analysis, the energy landscape model and structure-functional analysis of Hsp90 regulatory interactions to systematically investigate functional dynamics of the molecular chaperone. This approach has identified a network of conserved regions common to the Hsp90 chaperones that could play a universal role in coordinating functional dynamics, principal collective motions and allosteric signaling of Hsp90. We have found that these functional motifs may be utilized by the molecular chaperone machinery to act collectively as central regulators of Hsp90 dynamics and activity, including the inter-domain communications, control of ATP hydrolysis, and protein client binding. These findings have provided support to a long-standing assertion that allosteric regulation and catalysis may have emerged via common evolutionary routes. The interaction networks regulating functional motions of Hsp90 may be determined by the inherent structural architecture of the molecular chaperone. At the same time, the thermodynamics-based {\textquotedblleft}conformational selection{\textquotedblright} of functional states is likely to be activated based on the nature of the binding partner. This mechanistic model of Hsp90 dynamics and function is consistent with the notion that allosteric networks orchestrating cooperative protein motions can be formed by evolutionary conserved and sparsely connected residue clusters. Hence, allosteric signaling through a small network of distantly connected residue clusters may be a rather general functional requirement encoded across molecular chaperones. The obtained insights may be useful in guiding discovery of allosteric Hsp90 inhibitors targeting protein interfaces with co-chaperones and protein binding clients.},
	language = {en},
	number = {5},
	urldate = {2019-12-20},
	journal = {PLOS ONE},
	author = {Dixit, Anshuman and Verkhivker, Gennady M.},
	year = {2012},
	keywords = {Protein structure, Adenosine triphosphatase, Allosteric regulation, ATP hydrolysis, Crystal structure, Dimers (Chemical physics), Protein interaction networks, Salt bridges},
	pages = {e37605},
	file = {Snapshot:/home/matt/Zotero/storage/Z3CYB4SZ/article.html:text/html;Full Text PDF:/home/matt/Zotero/storage/GWGVACSJ/Dixit and Verkhivker - 2012 - Probing Molecular Mechanisms of the Hsp90 Chaperon.pdf:application/pdf}
}

@article{blacklock2013,
	title = {Differential {Modulation} of {Functional} {Dynamics} and {Allosteric} {Interactions} in the {Hsp90}-{Cochaperone} {Complexes} with p23 and {Aha1}: {A} {Computational} {Study}},
	volume = {8},
	issn = {1932-6203},
	shorttitle = {Differential {Modulation} of {Functional} {Dynamics} and {Allosteric} {Interactions} in the {Hsp90}-{Cochaperone} {Complexes} with p23 and {Aha1}},
	url = {https://journals.plos.org/plosone/article?id=10.1371/journal.pone.0071936},
	doi = {10.1371/journal.pone.0071936},
	abstract = {Allosteric interactions of the molecular chaperone Hsp90 with a large cohort of cochaperones and client proteins allow for molecular communication and event coupling in signal transduction networks. The integration of cochaperones into the Hsp90 system is driven by the regulatory mechanisms that modulate the progression of the ATPase cycle and control the recruitment of the Hsp90 clientele. In this work, we report the results of computational modeling of allosteric regulation in the Hsp90 complexes with the cochaperones p23 and Aha1. By integrating protein docking, biophysical simulations, modeling of allosteric communications, protein structure network analysis and the energy landscape theory we have investigated dynamics and stability of the Hsp90-p23 and Hsp90-Aha1 interactions in direct comparison with the extensive body of structural and functional experiments. The results have revealed that functional dynamics and allosteric interactions of Hsp90 can be selectively modulated by these cochaperones via specific targeting of the regulatory hinge regions that could restrict collective motions and stabilize specific chaperone conformations. The protein structure network parameters have quantified the effects of cochaperones on conformational stability of the Hsp90 complexes and identified dynamically stable communities of residues that can contribute to the strengthening of allosteric interactions. According to our results, p23-mediated changes in the Hsp90 interactions may provide {\textquotedblleft}molecular brakes{\textquotedblright} that could slow down an efficient transmission of the inter-domain allosteric signals, consistent with the functional role of p23 in partially inhibiting the ATPase cycle. Unlike p23, Aha1-mediated acceleration of the Hsp90-ATPase cycle may be achieved via modulation of the equilibrium motions that facilitate allosteric changes favoring a closed dimerized form of Hsp90. The results of our study have shown that Aha1 and p23 can modulate the Hsp90-ATPase activity and direct the chaperone cycle by exerting the precise control over structural stability, global movements and allosteric communications in Hsp90.},
	language = {en},
	number = {8},
	urldate = {2019-12-20},
	journal = {PLOS ONE},
	author = {Blacklock, Kristin and Verkhivker, Gennady M.},
	year = {2013},
	keywords = {Protein structure, Adenosine triphosphatase, Allosteric regulation, Crystal structure, Dimers (Chemical physics), Protein interaction networks, Community structure, Protein structure networks},
	pages = {e71936},
	file = {Snapshot:/home/matt/Zotero/storage/PE94NMGG/article.html:text/html;Full Text PDF:/home/matt/Zotero/storage/GXU3DLCX/Blacklock and Verkhivker - 2013 - Differential Modulation of Functional Dynamics and.pdf:application/pdf}
}

@article{blacklock2014,
	title = {Allosteric {Regulation} of the {Hsp90} {Dynamics} and {Stability} by {Client} {Recruiter} {Cochaperones}: {Protein} {Structure} {Network} {Modeling}},
	volume = {9},
	issn = {1932-6203},
	shorttitle = {Allosteric {Regulation} of the {Hsp90} {Dynamics} and {Stability} by {Client} {Recruiter} {Cochaperones}},
	url = {https://journals.plos.org/plosone/article?id=10.1371/journal.pone.0086547},
	doi = {10.1371/journal.pone.0086547},
	abstract = {The fundamental role of the Hsp90 chaperone in supporting functional activity of diverse protein clients is anchored by specific cochaperones. A family of immune sensing client proteins is delivered to the Hsp90 system with the aid of cochaperones Sgt1 and Rar1 that act cooperatively with Hsp90 to form allosterically regulated dynamic complexes. In this work, functional dynamics and protein structure network modeling are combined to dissect molecular mechanisms of Hsp90 regulation by the client recruiter cochaperones. Dynamic signatures of the Hsp90-cochaperone complexes are manifested in differential modulation of the conformational mobility in the Hsp90 lid motif. Consistent with the experiments, we have determined that targeted reorganization of the lid dynamics is a unifying characteristic of the client recruiter cochaperones. Protein network analysis of the essential conformational space of the Hsp90-cochaperone motions has identified structurally stable interaction communities, interfacial hubs and key mediating residues of allosteric communication pathways that act concertedly with the shifts in conformational equilibrium. The results have shown that client recruiter cochaperones can orchestrate global changes in the dynamics and stability of the interaction networks that could enhance the ATPase activity and assist in the client recruitment. The network analysis has recapitulated a broad range of structural and mutagenesis experiments, particularly clarifying the elusive role of Rar1 as a regulator of the Hsp90 interactions and a stability enhancer of the Hsp90-cochaperone complexes. Small-world organization of the interaction networks in the Hsp90 regulatory complexes gives rise to a strong correspondence between highly connected local interfacial hubs, global mediator residues of allosteric interactions and key functional hot spots of the Hsp90 activity. We have found that cochaperone-induced conformational changes in Hsp90 may be determined by specific interaction networks that can inhibit or promote progression of the ATPase cycle and thus control the recruitment of client proteins.},
	language = {en},
	number = {1},
	urldate = {2019-12-20},
	journal = {PLOS ONE},
	author = {Blacklock, Kristin and Verkhivker, Gennady M.},
	year = {2014},
	keywords = {Protein structure, Adenosine triphosphatase, Allosteric regulation, Crystal structure, Protein interaction networks, Protein structure networks, Centrality, Network analysis},
	pages = {e86547},
	file = {Snapshot:/home/matt/Zotero/storage/RU2DV688/article.html:text/html;Full Text PDF:/home/matt/Zotero/storage/9KYZE99M/Blacklock and Verkhivker - 2014 - Allosteric Regulation of the Hsp90 Dynamics and St.pdf:application/pdf}
}

@article{jayasinghe2012,
	title = {Weak {Intra}-{Ring} {Allosteric} {Communications} of the {Archaeal} {Chaperonin} {Thermosome} {Revealed} by {Normal} {Mode} {Analysis}},
	volume = {103},
	issn = {0006-3495},
	url = {http://www.sciencedirect.com/science/article/pii/S0006349512008764},
	doi = {10.1016/j.bpj.2012.07.049},
	abstract = {Chaperonins are molecular machines that use ATP-driven cycles to assist misfolded substrate proteins to reach the native state. During the functional cycle, these machines adopt distinct nucleotide-dependent conformational states, which reflect large-scale allosteric changes in individual subunits. Distinct allosteric kinetics has been described for the two chaperonin classes. Bacterial (group I) chaperonins, such as GroEL, undergo concerted subunit motions within each ring, whereas archaeal and eukaryotic chaperonins (group II) undergo sequential subunit motions. We study these distinct mechanisms through a comparative normal mode analysis of monomer and double-ring structures of the archaeal chaperonin thermosome and GroEL. We find that thermosome monomers of each type exhibit common low-frequency behavior of normal modes. The observed distinct higher-frequency modes are attributed to functional specialization of these subunit types. The thermosome double-ring structure has larger contribution from higher-frequency modes, as it is found in the GroEL case. We find that long-range intersubunit correlation of amino-acid pairs is weaker in the thermosome ring than in GroEL. Overall, our results indicate that distinct allosteric behavior of the two chaperonin classes originates from different wiring of individual subunits as well as of the intersubunit communications.},
	language = {en},
	number = {6},
	urldate = {2019-12-20},
	journal = {Biophysical Journal},
	author = {Jayasinghe, Manori and Shrestha, Pooja and Wu, Xiongwu and Tehver, Riina and Stan, George},
	year = {2012},
	pages = {1285--1295},
	file = {ScienceDirect Full Text PDF:/home/matt/Zotero/storage/84W2669K/Jayasinghe et al. - 2012 - Weak Intra-Ring Allosteric Communications of the A.pdf:application/pdf;ScienceDirect Snapshot:/home/matt/Zotero/storage/EUK9YIN7/S0006349512008764.html:text/html}
}

@article{dollins2007,
	title = {Structures of {GRP94}-{Nucleotide} {Complexes} {Reveal} {Mechanistic} {Differences} between the hsp90 {Chaperones}},
	volume = {28},
	issn = {1097-2765},
	url = {http://www.sciencedirect.com/science/article/pii/S1097276507005941},
	doi = {10.1016/j.molcel.2007.08.024},
	abstract = {GRP94, an essential endoplasmic reticulum chaperone, is required for the conformational maturation of proteins destined for cell-surface display or export. The extent to which GRP94 and its cytosolic paralog, Hsp90, share a common mechanism remains controversial. GRP94 has not been shown conclusively to hydrolyze ATP or bind cochaperones, and both activities, by contrast, result in conformational changes and N-terminal dimerization in Hsp90 that are critical for its function. Here, we report the 2.4~{\r A} crystal structure of mammalian GRP94 in complex with AMPPNP and ADP. The chaperone is conformationally insensitive to the identity of the bound nucleotide, adopting a {\textquotedblleft}twisted V{\textquotedblright} conformation that precludes N-terminal domain dimerization. We also present conclusive evidence that GRP94 possesses ATPase activity. Our observations provide a structural explanation for GRP94's observed rate of ATP hydrolysis and suggest a model for the role of ATP binding and hydrolysis in the GRP94 chaperone cycle.},
	language = {en},
	number = {1},
	urldate = {2019-12-19},
	journal = {Molecular Cell},
	author = {Dollins, D. Eric and Warren, Joshua J. and Immormino, Robert M. and Gewirth, Daniel T.},
	year = {2007},
	keywords = {PROTEINS},
	pages = {41--56},
	file = {ScienceDirect Full Text PDF:/home/matt/Zotero/storage/TQDZVJIS/Dollins et al. - 2007 - Structures of GRP94-Nucleotide Complexes Reveal Me.pdf:application/pdf;ScienceDirect Snapshot:/home/matt/Zotero/storage/TX8DXUEZ/S1097276507005941.html:text/html;ScienceDirect Full Text PDF:/home/matt/Zotero/storage/YYMGQXJQ/Dollins et al. - 2007 - Structures of GRP94-Nucleotide Complexes Reveal Me.pdf:application/pdf;ScienceDirect Snapshot:/home/matt/Zotero/storage/EBQLU5X5/S1097276507005941.html:text/html;ScienceDirect Full Text PDF:/home/matt/Zotero/storage/JDV22D4I/Dollins et al. - 2007 - Structures of GRP94-Nucleotide Complexes Reveal Me.pdf:application/pdf;ScienceDirect Snapshot:/home/matt/Zotero/storage/2W2H9MCS/S1097276507005941.html:text/html;ScienceDirect Full Text PDF:/home/matt/Zotero/storage/YCZULZ2B/Dollins et al. - 2007 - Structures of GRP94-Nucleotide Complexes Reveal Me.pdf:application/pdf;ScienceDirect Snapshot:/home/matt/Zotero/storage/5E4NSY7X/S1097276507005941.html:text/html}
}

@article{wearsch1996,
	title = {Endoplasmic {Reticulum} {Chaperone} {GRP94} {Subunit} {Assembly} {Is} {Regulated} through a {Defined} {Oligomerization} {Domain}},
	volume = {35},
	issn = {0006-2960},
	url = {https://doi.org/10.1021/bi962068q},
	doi = {10.1021/bi962068q},
	abstract = {GRP94 is an abundant, resident glycoprotein of the mammalian endoplasmic reticulum lumen and member of the hsp90 family of molecular chaperones. To identify the structure/function relationships which define the molecular basis of GRP94 activity, we have performed a structural analysis of native GRP94 and identified a discrete domain, representing amino acids 676-719, which regulates dimerization and displays autonomous oligomerization activity. Velocity sedimentation and gel filtration chromatography were used to identify native GRP94 as a dimer with an extended, rod-like shape. Limited proteolysis resulted in the loss of approximately 16 kDa from the C-terminus and disassembly into monomers, implicating the C-terminus as the site of assembly. An assembly function for the C-terminal domain was established by analysis of the quaternary structure of C-terminal constructs synthesized either in vitro or through recombinant expression. In vitro translation was used to demonstrate that a C-terminal 20 kDa domain was both necessary and sufficient for dimerization. Structural studies of recombinant fusion protein constructs yielded identification of a 44 amino acid domain that displayed autonomous dimerization activity and conferred a highly elongated structure, characteristic of native GRP94, to the fusion protein. These data, combined with molecular dimensions obtained from rotary shadowing electron microscopy, provide a structural model of GRP94 and identify the molecular basis of GRP94 self-assembly.},
	number = {51},
	urldate = {2019-12-19},
	journal = {Biochemistry},
	author = {Wearsch, Pamela A. and Nicchitta, Christopher V.},
	year = {1996},
	pages = {16760--16769},
	file = {ACS Full Text Snapshot:/home/matt/Zotero/storage/PKAJL9SS/bi962068q.html:text/html;Full Text PDF:/home/matt/Zotero/storage/5P6CJ2W5/Wearsch and Nicchitta - 1996 - Endoplasmic Reticulum Chaperone GRP94 Subunit Asse.pdf:application/pdf}
}

@article{rosser2004,
	title = {Adenosine {Nucleotides} and the {Regulation} of {GRP94}-{Client} {Protein} {Interactions} $^{\textrm{{\textdagger}}}$},
	volume = {43},
	issn = {0006-2960, 1520-4995},
	url = {https://pubs.acs.org/doi/10.1021/bi049539q},
	doi = {10.1021/bi049539q},
	abstract = {The molecular chaperone heat shock protein 90 (Hsp90) serves essential roles in the regulation of signaling protein function, trafficking, and turnover. Hsp90 function is intimately linked to intrinsic ATP binding and hydrolysis activities, the latter of which is under the regulatory control of accessory factors. Glucose-regulated protein of 94 kDa (GRP94), the endoplasmic reticulum Hsp90, is highly homologous to cytosolic Hsp90. However, neither accessory factors nor adenosine nucleotides have been clearly implicated in the regulation of GRP94-client protein interactions. In the current study, the structural and regulatory consequences of adenosine nucleotide binding to GRP94 were investigated. We report that apo-GRP94 undergoes a time- and temperature-dependent tertiary conformational change that exposes a site(s) of protein-protein interaction; ATP, ADP, and radicicol markedly suppress this conformational change. In concert with these findings, ATP and ADP act identically to suppress GRP94 homooligomerization, as well as both local and global conformational activity. To identify a role(s) for ATP or ADP in the regulation of GRP94-client protein interactions, immunoglobulin (Ig) heavy chain folding intermediates containing bound GRP94 and immunoglobulin binding protein (BiP) were isolated from myeloma cells, and the effects of adenosine nucleotides on chaperone-Ig heavy chain interactions were examined. Whereas ATP elicited efficient release of BiP from both wild-type and mutant Ig heavy chain intermediates, GRP94 remained in stable association with Ig heavy chains in the presence of ATP or ADP. On the basis of these data, we propose that structural maturation of the client protein substrate, rather than ATP binding or hydrolysis, serves as the primary signal for dissociation of GRP94-client protein complexes.},
	language = {en},
	number = {27},
	urldate = {2019-12-13},
	journal = {Biochemistry},
	author = {Rosser, Meredith F. N. and Trotta, Brian M. and Marshall, Megan R. and Berwin, Brent and Nicchitta, Christopher V.},
	year = {2004},
	pages = {8835--8845},
	file = {Rosser et al. - 2004 - Adenosine Nucleotides and the Regulation of GRP94-.pdf:/home/matt/Zotero/storage/CL8YMZ56/Rosser et al. - 2004 - Adenosine Nucleotides and the Regulation of GRP94-.pdf:application/pdf}
}

@article{karagoz2014,
	title = {Hsp90-{Tau} {Complex} {Reveals} {Molecular} {Basis} for {Specificity} in {Chaperone} {Action}},
	volume = {156},
	issn = {00928674},
	url = {https://linkinghub.elsevier.com/retrieve/pii/S0092867414000890},
	doi = {10.1016/j.cell.2014.01.037},
	language = {en},
	number = {5},
	urldate = {2019-12-12},
	journal = {Cell},
	author = {Karag{\"o}z, G.~Elif and Duarte, Afonso~M.S. and Akoury, Elias and Ippel, Hans and Biernat, Jacek and Mor{\'a}n~Luengo, Tania and Radli, Martina and Didenko, Tatiana and Nordhues, Bryce~A. and Veprintsev, Dmitry~B. and Dickey, Chad~A. and Mandelkow, Eckhard and Zweckstetter, Markus and Boelens, Rolf and Madl, Tobias and R{\"u}diger, Stefan~G.D.},
	year = {2014},
	pages = {963--974},
	file = {Full Text:/home/matt/Zotero/storage/RL5CJDMC/Karag{\"o}z et al. - 2014 - Hsp90-Tau Complex Reveals Molecular Basis for Spec.pdf:application/pdf}
}

@article{gurusinghe2018,
	title = {Glucose-regulated protein 78 substrate-binding domain alters its conformation upon {EGCG} inhibitor binding to nucleotide-binding domain: {Molecular} dynamics studies},
	volume = {8},
	issn = {2045-2322},
	shorttitle = {Glucose-regulated protein 78 substrate-binding domain alters its conformation upon {EGCG} inhibitor binding to nucleotide-binding domain},
	url = {http://www.nature.com/articles/s41598-018-22905-6},
	doi = {10.1038/s41598-018-22905-6},
	language = {en},
	number = {1},
	urldate = {2019-12-10},
	journal = {Sci Rep},
	author = {Gurusinghe, K. R. D. Sagara N. S. and Mishra, Aanchal and Mishra, Seema},
	year = {2018},
	pages = {5487},
	file = {Gurusinghe et al. - 2018 - Glucose-regulated protein 78 substrate-binding dom.pdf:/home/matt/Zotero/storage/FP4JK8PC/Gurusinghe et al. - 2018 - Glucose-regulated protein 78 substrate-binding dom.pdf:application/pdf}
}

@article{aluksanasuwan2020,
	title = {Highly effective methods for expression/purification of recombinant human {HSP90} and its four distinct ({N}-{LR}-{M}-{C}) domains},
	volume = {590},
	issn = {0003-2697},
	url = {http://www.sciencedirect.com/science/article/pii/S0003269719308917},
	doi = {10.1016/j.ab.2019.113518},
	abstract = {Heat shock protein 90 (HSP90) plays essential roles in the normal physiology and comprises four distinct domains, including NH2-terminal (N), charged linker region (LR), middle (M), and COOH-terminal (C) domains, all of which regulate HSP90 biological functions. We reported herein detailed protocols to produce recombinant full-length (FL) and all these four domains of human HSP90 from Escherichia coli. cDNAs encoding FL, N, LR, M and C domains of human HSP90$\alpha$ were amplified and cloned into pET-32b(+) expression vector. All HSP90 constructs were expressed as soluble Trx-His-S tagged proteins after induction with 0.25~mM isopropyl-$\beta$-d-thiogalactopyranoside (IPTG) at 18~{\textdegree}C overnight and further purified by affinity chromatography using nickel-nitrilotriacetic acid (Ni-NTA) resin. The enterokinase (EK) digestion was optimized for efficient cleavage of the Trx-His-S tag from each HSP90 construct by varying concentrations of EK (0.5{\textendash}1 U) and urea (0{\textendash}3~M). Each HSP90 construct was highly purified and approximately 0.1{\textendash}1~mg proteins were obtained from 100~ml of bacterial culture. All the purified HSP90 constructs were successfully confirmed by tandem mass spectrometry (nanoLC-ESI-ETD MS/MS) and their secondary structure was quantified using attenuated total reflection {\textendash} Fourier-transform infrared (ATR-FTIR) spectroscopy. Our expression and purification protocols would facilitate further structural and functional studies of human HSP90.},
	language = {en},
	urldate = {2019-12-04},
	journal = {Analytical Biochemistry},
	author = {Aluksanasuwan, Siripat and Peerapen, Paleerath and Plumworasawat, Sirikanya and Manissorn, Juthatip and Thongboonkerd, Visith},
	year = {2020},
	keywords = {Affinity purification, ATR-FTIR, Chaperone, Heat shock protein 90, Mass spectrometry, Ni-NTA, Trx-his-S tag, Yield},
	pages = {113518},
	file = {ScienceDirect Full Text PDF:/home/matt/Zotero/storage/GAZ9DCEM/Aluksanasuwan et al. - 2020 - Highly effective methods for expressionpurificati.pdf:application/pdf;ScienceDirect Snapshot:/home/matt/Zotero/storage/3A3QVHW8/S0003269719308917.html:text/html}
}

@article{ghiasi2019,
	title = {Endoplasmic {Reticulum} {Chaperone} {Glucose}-{Regulated} {Protein} 94 {Is} {Essential} for {Proinsulin} {Handling}},
	volume = {68},
	copyright = {{\textcopyright} 2019 by the American Diabetes Association.. http://www.diabetesjournals.org/content/licenseReaders may use this article as long as the work is properly cited, the use is educational and not for profit, and the work is not altered. More information is available at http://www.diabetesjournals.org/content/license.},
	issn = {0012-1797, 1939-327X},
	url = {https://diabetes.diabetesjournals.org/content/68/4/747},
	doi = {10.2337/db18-0671},
	abstract = {Although endoplasmic reticulum (ER) chaperone binding to mutant proinsulin has been reported, the role of protein chaperones in the handling of wild-type proinsulin is underinvestigated. Here, we have explored the importance of glucose-regulated protein 94 (GRP94), a prominent ER chaperone known to fold insulin-like growth factors, in proinsulin handling within $\beta$-cells. We found that GRP94 coimmunoprecipitated with proinsulin and that inhibition of GRP94 function and/or expression reduced glucose-dependent insulin secretion, shortened proinsulin half-life, and lowered intracellular proinsulin and insulin levels. This phenotype was accompanied by post-ER proinsulin misprocessing and higher numbers of enlarged insulin granules that contained amorphic material with reduced immunogold staining for mature insulin. Insulin granule exocytosis was accelerated twofold, but the secreted insulin had diminished bioactivity. Moreover, GRP94 knockdown or knockout in $\beta$-cells selectively activated protein kinase R{\textendash}like endoplasmic reticulum kinase (PERK), without increasing apoptosis levels. Finally, GRP94 mRNA was overexpressed in islets from patients with type 2 diabetes. We conclude that GRP94 is a chaperone crucial for proinsulin handling and insulin secretion.},
	language = {en},
	number = {4},
	urldate = {2019-12-04},
	journal = {Diabetes},
	author = {Ghiasi, Seyed Mojtaba and Dahlby, Tina and Andersen, Caroline Hede and Haataja, Leena and Petersen, S{\'o}lrun and Omar-Hmeadi, Muhmmad and Yang, Mingyu and Pihl, Celina and Bresson, Sophie Emilie and Khilji, Muhammad Saad and Klindt, Kristian and Cheta, Oana and Perone, Marcelo J. and Tyrberg, Bj{\"o}rn and Prats, Clara and Barg, Sebastian and Tengholm, Anders and Arvan, Peter and Mandrup-Poulsen, Thomas and Marzec, Michal Tomasz},
	year = {2019},
	pmid = {30670477},
	pages = {747--760},
	file = {Snapshot:/home/matt/Zotero/storage/6R5MIGXL/747.html:text/html}
}

@article{krukenberg2011,
	title = {Conformational dynamics of the molecular chaperone {Hsp90}},
	volume = {44},
	issn = {1469-8994, 0033-5835},
	url = {https://www.cambridge.org/core/journals/quarterly-reviews-of-biophysics/article/conformational-dynamics-of-the-molecular-chaperone-hsp90/96F00EE0C709EEF27AA7A4C055B55789},
	doi = {10.1017/S0033583510000314},
	abstract = {The ubiquitous molecular chaperone Hsp90 makes up 1{\textendash}2\% of cytosolic proteins and is required for viability in eukaryotes. Hsp90 affects the folding and activation of a wide variety of substrate proteins including many involved in signaling and regulatory processes. Some of these substrates are implicated in cancer and other diseases, making Hsp90 an attractive drug target. Structural analyses have shown that Hsp90 is a highly dynamic and flexible molecule that can adopt a wide variety of structurally distinct states. One driving force for these rearrangements is the intrinsic ATPase activity of Hsp90, as seen with other chaperones. However, unlike other chaperones, studies have shown that the ATPase cycle of Hsp90 is not conformationally deterministic. That is, rather than dictating the conformational state, ATP binding and hydrolysis only shift the equilibria between a pre-existing set of conformational states. For bacterial, yeast and human Hsp90, there is a conserved three-state (apo{\textendash}ATP{\textendash}ADP) conformational cycle; however; the equilibria between states are species specific. In eukaryotes, cytosolic co-chaperones regulate the in vivo dynamic behavior of Hsp90 by shifting conformational equilibria and affecting the kinetics of structural changes and ATP hydrolysis. In this review, we discuss the structural and biochemical studies leading to our current understanding of the conformational dynamics of Hsp90, as well as the roles that nucleotide, co-chaperones, post-translational modification and substrates play. This view of Hsp90's conformational dynamics was enabled by the use of multiple complementary structural methods including, crystallography, small-angle X-ray scattering (SAXS), electron microscopy, F{\"o}rster resonance energy transfer (FRET) and NMR. Finally, we discuss the effects of Hsp90 inhibitors on conformation and the potential for developing small molecules that inhibit Hsp90 by disrupting the conformational dynamics.},
	language = {en},
	number = {2},
	urldate = {2019-12-03},
	journal = {Quarterly Reviews of Biophysics},
	author = {Krukenberg, Kristin A. and Street, Timothy O. and Lavery, Laura A. and Agard, David A.},
	year = {2011},
	pages = {229--255},
	file = {Snapshot:/home/matt/Zotero/storage/MCP4ITDD/96F00EE0C709EEF27AA7A4C055B55789.html:text/html;Full Text PDF:/home/matt/Zotero/storage/W9LY5LHR/Krukenberg et al. - 2011 - Conformational dynamics of the molecular chaperone.pdf:application/pdf}
}

@article{rudiger2002,
	title = {{CRINEPT}-{TROSY} {NMR} reveals p53 core domain bound in an unfolded form to the chaperone {Hsp90}},
	volume = {99},
	copyright = {Copyright {\textcopyright} 2002, The National Academy of Sciences},
	issn = {0027-8424, 1091-6490},
	url = {https://www.pnas.org/content/99/17/11085},
	doi = {10.1073/pnas.132393699},
	abstract = {The molecular chaperone Hsp90 sequesters oncogenic mutants of the tumor suppressor p53 that have unstable core domains. It is not known whether p53 is bound in an unfolded, partly folded, or distorted structure, as is unknown for the structure of any bound substrate of Hsp90. It is a particularly difficult problem to analyze in detail the structures of large complexes in which one component is (partly) unfolded. We have shown by transverse relaxation-optimized NMR spectroscopy combined with cross-correlated relaxation-enhanced polarization transfer (CRINEPT-TROSY) that p53 core domain bound in an ?200-kDa complex with Hsp90 was predominantly unfolded lacking helical or sheet secondary structure. This mode of binding might be a general feature of substrates of Hsp90.},
	language = {en},
	number = {17},
	urldate = {2019-12-03},
	journal = {PNAS},
	author = {R{\"u}diger, Stefan and Freund, Stefan M. V. and Veprintsev, Dmitry B. and Fersht, Alan R.},
	year = {2002},
	pmid = {12163643},
	keywords = {molecular chaperones, protein folding, transcription factors},
	pages = {11085--11090},
	file = {Snapshot:/home/matt/Zotero/storage/KDP8AIQI/11085.html:text/html;Full Text PDF:/home/matt/Zotero/storage/JMT6CF22/R{\"u}diger et al. - 2002 - CRINEPT-TROSY NMR reveals p53 core domain bound in.pdf:application/pdf}
}

@article{sun2019,
	title = {The endoplasmic reticulum ({ER}) chaperones {BiP} and {Grp94} selectively associate when {BiP} is in the {ADP} conformation},
	volume = {294},
	issn = {0021-9258, 1083-351X},
	url = {http://www.jbc.org/content/294/16/6387},
	doi = {10.1074/jbc.RA118.007050},
	abstract = {Hsp70 and Hsp90 chaperones are critical for protein quality control in the cytosol, whereas organelle-specific Hsp70/Hsp90 paralogs provide similar protection for mitochondria and the endoplasmic reticulum (ER). Cytosolic Hsp70/Hsp90 can operate sequentially with Hsp90 selectively associating with Hsp70 after Hsp70 is bound to a client protein. This observation has long suggested that Hsp90 could have a preference for interacting with clients at their later stages of folding. However, recent work has shown that cytosolic Hsp70/Hsp90 can directly interact even in the absence of a client, which opens up an alternative possibility that the ordered interactions of Hsp70/Hsp90 with clients could be a consequence of regulated changes in the direct interactions between Hsp70 and Hsp90. However, it is unknown how such regulation could occur mechanistically. Here, we find that the ER Hsp70/Hsp90 (BiP/Grp94) can form a direct complex in the absence of a client. Importantly, the direct interaction between BiP and Grp94 is nucleotide-specific, with BiP and Grp94 having higher affinity under ADP conditions and lower affinity under ATP conditions. We show that this nucleotide-specific association between BiP and Grp94 is largely due to the conformation of BiP. When BiP is in the ATP conformation its substrate-binding domain blocks Grp94; in contrast, Grp94 can readily associate with the ADP conformation of BiP, which represents the client-bound state of BiP. Our observations provide a mechanism for the sequential involvement of BiP and Grp94 in client folding where the conformation of BiP provides the signal for the subsequent recruitment of Grp94.},
	language = {en},
	number = {16},
	urldate = {2019-12-03},
	journal = {J. Biol. Chem.},
	author = {Sun, Ming and Kotler, Judy L. M. and Liu, Shanshan and Street, Timothy O.},
	year = {2019},
	pmid = {30787103},
	keywords = {allostery, chaperone, Grp94, BiP, fluorescence anisotropy, fluorescence resonance energy transfer (FRET), heat shock protein 90 (Hsp90), nuclear magnetic resonance (NMR), nucleotide, structural dynamics},
	pages = {6387--6396},
	file = {Snapshot:/home/matt/Zotero/storage/ZYFP5RX8/6387.html:text/html;Full Text PDF:/home/matt/Zotero/storage/KAVZG8HZ/Sun et al. - 2019 - The endoplasmic reticulum (ER) chaperones BiP and .pdf:application/pdf}
}

@article{zhu2015,
	title = {Role of the unfolded protein response, {GRP78} and {GRP94} in organ homeostasis},
	volume = {230},
	issn = {1097-4652},
	url = {https://onlinelibrary.wiley.com/doi/abs/10.1002/jcp.24923},
	doi = {10.1002/jcp.24923},
	abstract = {The endoplasmic reticulum (ER) is a cellular organelle where secretory and membrane proteins, as well as lipids, are synthesized and modified. When cells are subjected to ER stress, an adaptive mechanism referred to as the Unfolded Protein Response (UPR) is triggered to allow the cells to restore homeostasis. Evidence has accumulated that the UPR pathways provide specialized and unique roles in diverse development and metabolic processes. The glucose regulated proteins (GRPs) are traditionally regarded as ER proteins with chaperone and calcium binding properties. The GRPs are constitutively expressed at basal levels in all organs, and as stress-inducible ER chaperones, they are major players in protein folding, assembly and degradation. This conventional concept is augmented by recent discoveries that GRPs can be actively translocated to other cellular locations such as the cell surface, where they assume novel functions that regulate signaling, proliferation, apoptosis and immunity. Recent construction and characterization of mouse models where the gene encoding for the UPR components and the GRPs is genetically altered provide new insights on the physiological contribution of these proteins in vivo. This review highlights recent progress towards the understanding of the role of the UPR and two major GRPs (GRP78 and GRP94) in regulating homeostasis of organs arising from the endoderm, mesoderm and ectoderm. GRP78 and GRP94 exhibit shared and unique functions, and in specific organs their depletion elicits adaptive responses with physiological consequences. J. Cell. Physiol. 230: 1413{\textendash}1420, 2015. {\textcopyright} 2014 Wiley Periodicals, Inc., A Wiley Company},
	language = {en},
	number = {7},
	urldate = {2019-12-03},
	journal = {Journal of Cellular Physiology},
	author = {Zhu, Genyuan and Lee, Amy S.},
	year = {2015},
	pages = {1413--1420},
	file = {Full Text PDF:/home/matt/Zotero/storage/VMW6D32L/Zhu and Lee - 2015 - Role of the unfolded protein response, GRP78 and G.pdf:application/pdf;Snapshot:/home/matt/Zotero/storage/XBSEKSSC/jcp.html:text/html}
}

@article{didenko2012,
	title = {Hsp90 structure and function studied by {NMR} spectroscopy},
	volume = {1823},
	issn = {01674889},
	url = {https://linkinghub.elsevier.com/retrieve/pii/S0167488911003119},
	doi = {10.1016/j.bbamcr.2011.11.009},
	abstract = {The molecular chaperone Hsp90 plays a crucial role in folding and maturation of regulatory proteins. Key aspects of Hsp90's molecular mechanism and its adenosine-5'-triphosphate (ATP)-controlled active cycle remain elusive. In particular the role of conformational changes during the ATPase cycle and the molecular basis of the interactions with substrate proteins are poorly understood. The dynamic nature of the Hsp90 machine designates nuclear magnetic resonance (NMR) spectroscopy as an attractive method to unravel both the chaperoning mechanism and interaction with partner proteins. NMR is particularly suitable to provide a dynamic picture of protein{\textendash}protein interactions at atomic resolution. Hsp90 is rather a challenging protein for NMR studies, due to its high molecular weight and its structural flexibility. The recent technologic advances allowed overcoming many of the traditional obstacles. Here, we describe the different approaches that allowed the investigation of Hsp90 using state-of-the-art NMR methods and the results that were obtained. NMR spectroscopy contributed to understanding Hsp90's interaction with the co-chaperones p23, Aha1 and Cdc37. A particular exciting prospect of NMR, however, is the analysis of Hsp90 interaction with substrate proteins. Here, the ability of this method to contribute to the structural characterization of not fully folded proteins becomes crucial. Especially the interaction of Hsp90 with one of its natural clients, the tumour suppressor p53, has been intensively studied by NMR spectroscopy. This article is part of a Special Issue entitled: Heat Shock Protein 90 (HSP90).},
	language = {en},
	number = {3},
	urldate = {2019-12-03},
	journal = {Biochimica et Biophysica Acta (BBA) - Molecular Cell Research},
	author = {Didenko, Tatiana and Duarte, Afonso M.S. and Karag{\"o}z, G. Elif and R{\"u}diger, Stefan G.D.},
	year = {2012},
	pages = {636--647},
	file = {Didenko et al. - 2012 - Hsp90 structure and function studied by NMR spectr.pdf:/home/matt/Zotero/storage/P7LM28H3/Didenko et al. - 2012 - Hsp90 structure and function studied by NMR spectr.pdf:application/pdf}
}

@article{park2011,
	title = {Dynamic {Interaction} of {Hsp90} with {Its} {Client} {Protein} p53},
	volume = {411},
	issn = {0022-2836},
	url = {http://www.sciencedirect.com/science/article/pii/S0022283611005936},
	doi = {10.1016/j.jmb.2011.05.030},
	abstract = {Although the structure of the molecular chaperone Hsp90 has been extensively characterized by X-ray crystallography, the nature of the interactions between Hsp90 and its client proteins remains unclear. We present results from a series of spectroscopic studies that strongly suggest that these interactions are highly dynamic in solution. Extensive NMR assignments have been made for human Hsp90 through the use of specific isotopic labeling of one- and two-domain constructs. Sites of interaction of a client protein, the p53 DNA-binding domain, were then probed both by chemical shift mapping and by saturation transfer NMR spectroscopy. Specific spectroscopic changes were small and difficult to observe, but were reproducibly measured for residues over a wide area of the Hsp90 surface in the N-terminal, middle and C-terminal domains. A somewhat greater specificity, for the area close to the interface between the N-terminal and middle domains of Hsp90, was identified in saturation transfer experiments. These results are consistent with a highly dynamic and nonspecific interaction between Hsp90 and p53 DNA-binding domain in this chaperone{\textendash}client system, which results in changes in the client protein structure that are detectable by spectroscopic and other methods.},
	language = {en},
	number = {1},
	urldate = {2019-11-13},
	journal = {Journal of Molecular Biology},
	author = {Park, Sung Jean and Kostic, Milka and Dyson, H. Jane},
	year = {2011},
	keywords = {NMR, chaperone, isotopic labeling},
	pages = {158--173},
	file = {ScienceDirect Full Text PDF:/home/matt/Zotero/storage/BNMIR5JP/Park et al. - 2011 - Dynamic Interaction of Hsp90 with Its Client Prote.pdf:application/pdf;ScienceDirect Snapshot:/home/matt/Zotero/storage/P8TK87QL/S0022283611005936.html:text/html}
}

@article{street2011,
	title = {Substrate {Binding} {Drives} {Large}-{Scale} {Conformational} {Changes} in the {Hsp90} {Molecular} {Chaperone}},
	volume = {42},
	issn = {1097-2765},
	url = {http://www.sciencedirect.com/science/article/pii/S1097276511001626},
	doi = {10.1016/j.molcel.2011.01.029},
	abstract = {Hsp90 is a ubiquitous molecular chaperone. Previous structural analysis demonstrated that Hsp90 can adopt a large number of structurally distinct conformations; however, the functional role of this flexibility is not understood. Here we investigate the structural consequences of substrate binding with a model system in which Hsp90 interacts with a partially folded protein ($\Delta$131$\Delta$), a well-studied fragment of staphylococcal nuclease. SAXS measurements reveal that under apo conditions, Hsp90 partially closes around $\Delta$131$\Delta$, and in the presence of AMPPNP, $\Delta$131$\Delta$ binds with increased affinity to Hsp90's fully closed state. FRET measurements show that $\Delta$131$\Delta$ accelerates the nucleotide-driven open/closed transition and stimulates ATP hydrolysis by Hsp90. NMR measurements reveal that Hsp90 binds to a specific, highly structured region of $\Delta$131$\Delta$. These results suggest that Hsp90 preferentially binds a locally structured region in a globally unfolded protein, and this binding drives functional changes in the chaperone by lowering a rate-limiting conformational barrier.},
	language = {en},
	number = {1},
	urldate = {2020-04-08},
	journal = {Molecular Cell},
	author = {Street, Timothy~O. and Lavery, Laura~A. and Agard, David~A.},
	year = {2011},
	pages = {96--105},
	file = {ScienceDirect Full Text PDF:/home/matt/Zotero/storage/AEX75FPU/Street et al. - 2011 - Substrate Binding Drives Large-Scale Conformationa.pdf:application/pdf;ScienceDirect Snapshot:/home/matt/Zotero/storage/3ZKESF5H/S1097276511001626.html:text/html;ScienceDirect Full Text PDF:/home/matt/Zotero/storage/EVJUA6UN/Street et al. - 2011 - Substrate Binding Drives Large-Scale Conformationa.pdf:application/pdf;ScienceDirect Snapshot:/home/matt/Zotero/storage/ZV5KBN4K/S1097276511001626.html:text/html}
}

@article{retzlaff2009,
	title = {Hsp90 is regulated by a switch point in the {C}-terminal domain},
	volume = {10},
	issn = {1469-221X},
	url = {https://www.embopress.org/doi/full/10.1038/embor.2009.153},
	doi = {10.1038/embor.2009.153},
	abstract = {Heat shock protein 90 (Hsp90) is an abundant, dimeric ATP-dependent molecular chaperone, and ATPase activity is essential for its in vivo functions. S-nitrosylation of a residue located in the carboxy-terminal domain has been shown to affect Hsp90 activity in vivo. To understand how variation of a specific amino acid far away from the amino-terminal ATP-binding site regulates Hsp90 functions, we mutated the corresponding residue and analysed yeast and human Hsp90 variants both in vivo and in vitro. Here, we show that this residue is a conserved, strong regulator of Hsp90 functions, including ATP hydrolysis and chaperone activity. Unexpectedly, the variants alter both the C-terminal and N-terminal association properties of Hsp90, and shift its conformational equilibrium within the ATPase cycle. Thus, S-nitrosylation of this residue allows the fast and efficient fine regulation of Hsp90.},
	number = {10},
	urldate = {2020-04-07},
	journal = {EMBO reports},
	author = {Retzlaff, Marco and Stahl, Michael and Eberl, H Christian and Lagleder, Stephan and Beck, J{\"u}rgen and Kessler, Horst and Buchner, Johannes},
	year = {2009},
	keywords = {ATPase, chaperone, conformation, FRET, regulation},
	pages = {1147--1153},
	file = {Full Text:/home/matt/Zotero/storage/UTIFXE7A/Retzlaff et al. - 2009 - Hsp90 is regulated by a switch point in the C-term.pdf:application/pdf;Snapshot:/home/matt/Zotero/storage/XRBZDMUE/embor.2009.html:text/html}
}

@article{kumar2015,
	series = {Proline-directed {Foldases}: {Cell} {Signaling} {Catalysts} and {Drug} {Targets}},
	title = {Real-time protein {NMR} spectroscopy and investigation of assisted protein folding},
	volume = {1850},
	issn = {0304-4165},
	url = {http://www.sciencedirect.com/science/article/pii/S0304416514004036},
	doi = {10.1016/j.bbagen.2014.12.003},
	abstract = {Background
During protein-folding reactions toward the native structure, short-lived intermediate states can be populated. Such intermediates expose hydrophobic patches and can self-associate leading to non-productive protein misfolding. A major focus of current research is the characterization of short-lived intermediates and how molecular chaperones enable productive folding. Real-time NMR spectroscopy, together with the development of advanced methods, is reviewed here and the potential these methods have to characterize intermediate states as well as interactions with molecular chaperone proteins at single-residue resolution is highlighted.
Scope of review
Various chaperone interactions can guide the protein-folding reaction and thus are important for protein structure formation, stability, and activity of their substrates. Chaperone-assisted protein folding, characterization of intermediates, and their molecular interactions using real-time NMR spectroscopy will be discussed. Additionally, recent advances in NMR methods employed for characterization of high-energy intermediates will be discussed.
Major conclusions
Real-time NMR combines high resolution with kinetic information of protein reactions, which can be employed not only for protein-folding studies and the characterization of folding intermediates but also to investigate the molecular mechanisms of assisted protein folding.
General significance
Real-time NMR spectroscopy remains an effective tool to reveal structural details about the interaction between chaperones and transient intermediates. Methodologically, it provides in-depth understanding of how kinetic intermediates and their thermodynamics contribute to the protein-folding reaction. This review summarizes the most recent advances in this field. This article is part of a Special Issue titled Proline-directed Foldases: Cell Signaling Catalysts and Drug Targets.},
	language = {en},
	number = {10},
	urldate = {2020-04-07},
	journal = {Biochimica et Biophysica Acta (BBA) - General Subjects},
	author = {Kumar, Amit and Balbach, Jochen},
	year = {2015},
	keywords = {Protein folding, Molecular chaperones, Kinetic intermediates, Real-time NMR},
	pages = {1965--1972},
	file = {ScienceDirect Full Text PDF:/home/matt/Zotero/storage/M3YWUIQ3/Kumar and Balbach - 2015 - Real-time protein NMR spectroscopy and investigati.pdf:application/pdf;ScienceDirect Snapshot:/home/matt/Zotero/storage/C428T6K7/S0304416514004036.html:text/html}
}

@article{dundas2006,
	title = {{CASTp}: computed atlas of surface topography of proteins with structural and topographical mapping of functionally annotated residues},
	volume = {34},
	issn = {03051048},
	shorttitle = {{CASTp}},
	url = {https://proxy.lib.miamioh.edu/login?url=https://search.ebscohost.com/login.aspx?direct=true&db=fsr&AN=45247841&site=ehost-live&scope=site},
	doi = {10.1093/nar/gkl282},
	abstract = {Cavities on a proteins surface as well as specific amino acid positioning within it create the physicochemical properties needed for a protein to perform its function. CASTp (http://cast.engr.uic.edu) is an online tool that locates and measures pockets and voids on 3D protein structures. This new version of CASTp includes annotated functional information of specific residues on the protein structure. The annotations are derived from the Protein Data Bank (PDB), Swiss-Prot, as well as Online Mendelian Inheritance in Man (OMIM), the latter contains information on the variant single nucleotide polymorphisms (SNPs) that are known to cause disease. These annotated residues are mapped to surface pockets, interior voids or other regions of the PDB structures. We use a semi-global pair-wise sequence alignment method to obtain sequence mapping between entries in Swiss-Prot, OMIM and entries in PDB. The updated CASTp web server can be used to study surface features, functional regions and specific roles of key residues of proteins.},
	number = {11},
	urldate = {2020-03-31},
	journal = {Nucleic Acids Research},
	author = {Dundas, Joe and Ouyang, Zheng and Tseng, Jeffery and Binkowski, Andrew and Turpaz, Yaron and Liang, Jie},
	year = {2006},
	pages = {w116--w118},
	file = {EBSCO Full Text:/home/matt/Zotero/storage/YN33WPKA/Dundas et al. - 2006 - CASTp computed atlas of surface topography of pro.pdf:application/pdf}
}

@article{laurie2005,
	title = {Q-{SiteFinder}: an energy-based method for the prediction of protein{\textendash}ligand binding sites},
	volume = {21},
	issn = {1367-4803},
	shorttitle = {Q-{SiteFinder}},
	url = {http://academic.oup.com/bioinformatics/article/21/9/1908/409213},
	doi = {10.1093/bioinformatics/bti315},
	abstract = {Abstract.  Motivation: Identifying the location of ligand binding sites on a protein is of fundamental importance for a range of applications including molecula},
	language = {en},
	number = {9},
	urldate = {2020-03-31},
	journal = {Bioinformatics},
	author = {Laurie, Alasdair T. R. and Jackson, Richard M.},
	year = {2005},
	pages = {1908--1916},
	file = {Snapshot:/home/matt/Zotero/storage/2F5J9F69/409213.html:text/html;Full Text PDF:/home/matt/Zotero/storage/TRKSM27D/Laurie and Jackson - 2005 - Q-SiteFinder an energy-based method for the predi.pdf:application/pdf}
}

@article{maharaj2016,
	title = {Exploring the {Functional} {Complementation} between {Grp94} and {Hsp90}},
	volume = {11},
	issn = {19326203},
	url = {https://proxy.lib.miamioh.edu/login?url=https://search.ebscohost.com/login.aspx?direct=true&db=aph&AN=119321266&site=ehost-live&scope=site},
	doi = {10.1371/journal.pone.0166271},
	abstract = {Grp94 and Hsp90 are the ER and cytoplasmic paralog members, respectively, of the hsp90 family of molecular chaperones. The structural and biochemical differences between Hsp90 and Grp94 that allow each paralog to efficiently chaperone its particular set of clients are poorly understood. The two paralogs exhibit a high degree of sequence similarity, yet also display significant differences in their quaternary conformations and ATPase activity. In order to identify the structural elements that distinguish Grp94 from Hsp90, we characterized the similarities and differences between the two proteins by testing the ability of Hsp90/Grp94 chimeras to functionally substitute for the wild-type chaperones in vivo. We show that the N-terminal domain or the combination of the second lobe of the Middle domain plus the C-terminal domain of Grp94 can functionally substitute for their yeast Hsp90 counterparts but that the equivalent Hsp90 domains cannot functionally replace their counterparts in Grp94. These results also identify the interface between the Middle and C-terminal domains as an important structural unit within the Hsp90 family.},
	number = {11},
	urldate = {2020-03-31},
	journal = {PLoS ONE},
	author = {Maharaj, Kevin A. and Que, Nanette L. S. and Hong, Feng and Huck, John D. and Gill, Sabrina K. and Wu, Shuang and Li, Zihai and Gewirth, Daniel T.},
	year = {2016},
	keywords = {Hydrolysis, HEAT shock proteins, MOLECULAR chaperones, Biochemistry, Biology and life sciences, Chemistry, Physical sciences, Proteins, Research Article, Adenosine triphosphatase, ATP hydrolysis, Antibodies, Cell staining, Flow cytometry, Integrins, Protein domains, Yeast, ADENOSINE triphosphatase, Chaperone proteins, Chemical reactions, Cytophotometry, CYTOPLASM, Enzymes, Enzymology, Fungi, Immune physiology, Immune system proteins, Immunology, Medicine and health sciences, MOLECULAR conformation, MOLECULAR structure, Organisms, Phosphatases, Physiology, Research and analysis methods, Specimen preparation and treatment, Spectrophotometry, Spectrum analysis techniques, Staining},
	pages = {1--23},
	file = {Snapshot:/home/matt/Zotero/storage/9R7EUUXW/article.html:text/html;Full Text PDF:/home/matt/Zotero/storage/NS6TC5PH/Maharaj et al. - 2016 - Exploring the Functional Complementation between G.pdf:application/pdf;EBSCO Full Text:/home/matt/Zotero/storage/UNCEJS4G/Maharaj et al. - 2016 - Exploring the Functional Complementation between G.pdf:application/pdf}
}

@article{immormino2009,
	title = {Different {Poses} for {Ligand} and {Chaperone} in {Inhibitor}-{Bound} {Hsp90} and {GRP94}: {Implications} for {Paralog}-{Specific} {Drug} {Design}},
	volume = {388},
	issn = {0022-2836},
	shorttitle = {Different {Poses} for {Ligand} and {Chaperone} in {Inhibitor}-{Bound} {Hsp90} and {GRP94}},
	url = {http://www.sciencedirect.com/science/article/pii/S0022283609003970},
	doi = {10.1016/j.jmb.2009.03.071},
	abstract = {Hsp90 chaperones contain an N-terminal ATP binding site that has been effectively targeted by competitive inhibitors. Despite the myriad of inhibitors, none to date have been designed to bind specifically to just one of the four mammalian Hsp90 paralogs, which are cytoplasmic Hsp90$\alpha$ and $\beta$, endoplasmic reticulum GRP94, and mitochondrial Trap-1. Given that each of the Hsp90 paralogs is responsible for chaperoning a distinct set of client proteins, specific targeting of one Hsp90 paralog may result in higher efficacy and therapeutic control. Specific inhibitors may also help elucidate the biochemical roles of each Hsp90 paralog. Here, we present side-by-side comparisons of the structures of yeast Hsp90 and mammalian GRP94, bound to the pan-Hsp90 inhibitors geldanamycin (Gdm) and radamide. These structures reveal paralog-specific differences in the Hsp90 and GRP94 conformations in response to Gdm binding. We also report significant variation in the pose and disparate binding affinities for the Gdm{\textendash}radicicol chimera radamide when bound to the two paralogs, which may be exploited in the design of paralog-specific inhibitors.},
	language = {en},
	number = {5},
	urldate = {2020-03-30},
	journal = {Journal of Molecular Biology},
	author = {Immormino, Robert M. and Metzger, Louis E. and Reardon, Patrick N. and Dollins, D. Eric and Blagg, Brian S. J. and Gewirth, Daniel T.},
	year = {2009},
	keywords = {Hsp90, chaperone, GRP94, geldanamycin, radamide},
	pages = {1033--1042},
	file = {ScienceDirect Full Text PDF:/home/matt/Zotero/storage/F8RYKBDZ/Immormino et al. - 2009 - Different Poses for Ligand and Chaperone in Inhibi.pdf:application/pdf;ScienceDirect Snapshot:/home/matt/Zotero/storage/FCRREIC7/S0022283609003970.html:text/html}
}

@article{stothert2014,
	title = {Exploiting the interaction between {Grp94} and aggregated myocilin to treat glaucoma},
	volume = {23},
	issn = {0964-6906},
	url = {http://academic.oup.com/hmg/article/23/24/6470/607813},
	doi = {10.1093/hmg/ddu367},
	abstract = {Abstract.  Gain-of-function mutations in the olfactomedin domain of the MYOC gene facilitate the toxic accumulation of amyloid-containing myocilin aggregates, h},
	language = {en},
	number = {24},
	urldate = {2020-03-30},
	journal = {Hum Mol Genet},
	author = {Stothert, Andrew R. and Suntharalingam, Amirthaa and Huard, Dustin J. E. and Fontaine, Sarah N. and Crowley, Vincent M. and Mishra, Sanket and Blagg, Brian S. J. and Lieberman, Raquel L. and Dickey, Chad A.},
	year = {2014},
	pages = {6470--6480},
	file = {Snapshot:/home/matt/Zotero/storage/A9CFBMSF/607813.html:text/html;Full Text PDF:/home/matt/Zotero/storage/E3E6DACB/Stothert et al. - 2014 - Exploiting the interaction between Grp94 and aggre.pdf:application/pdf}
}

@phdthesis{mishra_structure-based_2014,
	type = {Thesis},
	title = {Structure-{Based} {Design} of {Grp94}-{Selective} {Inhibitors}},
	copyright = {Copyright held by the author.},
	url = {https://kuscholarworks.ku.edu/handle/1808/21649},
	abstract = {Heat shock protein 90 KDa (Hsp90) belongs to family of proteins called molecular chaperone that are associated with protein folding and maturation. Hsp90 clients play a critical role in the pathogenesis of diseases such as cancer, neurodegeneration and infection. Currently, clinical trials are underway for various Hsp90 inhibitors, however, all of these inhibitors exhibit paninhibition of all four Hsp90 isoforms, which could be the cause of side effects observed with these inhibitors, including, hepatotoxicity, cardiotoxicity, and renal toxicity. Hence, the development of isoform selective Hsp90 inhibitor is needed to delineate the role each Hsp90 isoform plays towards the pathogenesis of these toxicities. One such isoform is the ER residing glucose regulated protein (Grp94), which is important for cellular communication and adhesion. Co-crystallization studies of radamide, an Hsp90 pan-inhibitor developed in our lab established that there exists a unique hydrophobic pocket found only in Grp94. To probe this pocket, two approaches have been investigated; 1) des-quinone analogs of radamide and 2) employing cis-amide isosteres. The co-crystal structure of cis-amide isostere compound BnIm bound to Gp94 and Hsp90 led to the discovery of a novel pocket in Grp94 due to ligand induced conformational change. This pocket has been probed by the modification of SNX 2112, a pan-inhibitor of Hsp90 that is currently undergoing clinical evaluation. These modifications have resulted in the identification of ACO1, which exhibits good potency and high selectivity towards Grp94. Rationale for the design of ACO analogs is discussed alongside their inhibition activities.},
	language = {en},
	urldate = {2020-03-30},
	school = {University of Kansas},
	author = {Mishra, Sanket J.},
	year = {2014},
	file = {Snapshot:/home/matt/Zotero/storage/ETUT64YL/21649.html:text/html;Full Text PDF:/home/matt/Zotero/storage/X6LE9TCE/Mishra - 2014 - Structure-Based Design of Grp94-Selective Inhibito.pdf:application/pdf}
}

@article{muth2014,
	title = {Development of radamide analogs as {Grp94} inhibitors},
	volume = {22},
	issn = {0968-0896},
	url = {http://www.sciencedirect.com/science/article/pii/S0968089614004519},
	doi = {10.1016/j.bmc.2014.05.075},
	abstract = {Hsp90 isoform-selective inhibition is highly desired as it can potentially avoid the toxic side-effects of pan-inhibition. The current study developed selective inhibitors of one such isoform, Grp94, predicated on the chimeric and pan-Hsp90 inhibitor, radamide (RDA). Replacement of the quinone moiety of RDA with a phenyl ring (2) was found to be better suited for Grp94 inhibition as it can fully interact with a unique hydrophobic pocket present in Grp94. An extensive SAR for this scaffold showed that substitutions at the 2- and 4-positions (8 and 27, respectively) manifested excellent Grp94 affinity and selectivity. Introduction of heteroatoms into the ring also proved beneficial, with a 2-pyridine derivative (38) exhibiting the highest Grp94 affinity (Kd=820nM). Subsequent cell-based assays showed that these Grp94 inhibitors inhibit migration of the metastatic breast cancer cell line, MDA-MB-231, as well as exhibit an anti-proliferative affect against the multiple myeloma cell line, RPMI 8226.},
	language = {en},
	number = {15},
	urldate = {2020-03-30},
	journal = {Bioorganic \& Medicinal Chemistry},
	author = {Muth, Aaron and Crowley, Vincent and Khandelwal, Anuj and Mishra, Sanket and Zhao, Jinbo and Hall, Jessica and Blagg, Brian S. J.},
	year = {2014},
	keywords = {Hsp90, Grp94},
	pages = {4083--4098},
	file = {ScienceDirect Full Text PDF:/home/matt/Zotero/storage/KKL9DWRR/Muth et al. - 2014 - Development of radamide analogs as Grp94 inhibitor.pdf:application/pdf;ScienceDirect Snapshot:/home/matt/Zotero/storage/BECMNAF9/S0968089614004519.html:text/html;ScienceDirect Full Text PDF:/home/matt/Zotero/storage/RETJQP2M/Muth et al. - 2014 - Development of radamide analogs as Grp94 inhibitor.pdf:application/pdf;ScienceDirect Snapshot:/home/matt/Zotero/storage/7P4DZXZY/S0968089614004519.html:text/html}
}

@article{krukenberg2009,
	title = {Grp94, the endoplasmic reticulum {Hsp90}, has a similar solution conformation to cytosolic {Hsp90} in the absence of nucleotide},
	volume = {18},
	copyright = {Copyright {\textcopyright} 2009 The Protein Society},
	issn = {1469-896X},
	url = {http://onlinelibrary.wiley.com/doi/abs/10.1002/pro.191},
	doi = {10.1002/pro.191},
	abstract = {The molecular chaperone, Hsp90, is an essential eukaryotic protein that assists in the maturation and activation of client proteins. Hsp90 function depends upon the binding and hydrolysis of ATP, which causes large conformational rearrangements in the chaperone. Hsp90 is highly conserved from bacteria to eukaryotes, and similar nucleotide-dependent conformations have been demonstrated for the bacterial, yeast, and human proteins. There are, however, important species-specific differences in the ability of nucleotide to shift the conformation from one state to another. Although the role of nucleotide in conformation has been well studied for the cytosolic yeast and human proteins, the conformations found in the absence of nucleotide are less well understood. In contrast to cytosolic Hsp90, crystal structures of the endoplasmic reticulum homolog, Grp94, show the same conformation in the presence of both ADP and AMPPNP. This conformation differs from the yeast AMPPNP-bound crystal state, suggesting that Grp94 may have a different conformational cycle. In this study, we use small angle X-ray scattering and rigid body modeling to study the nucleotide free states of cytosolic yeast and human Hsp90s, as well as mouse Grp94. We show that all three proteins adopt an extended, chair-like conformation distinct from the extended conformation observed for the bacterial Hsp90. For Grp94, we also show that nucleotide causes a small shift toward the crystal state, although the extended state persists as the major population. These results provide the first evidence that Grp94 shares a conformational state with other Hsp90 homologs.},
	language = {en},
	number = {9},
	urldate = {2020-03-30},
	journal = {Protein Science},
	author = {Krukenberg, Kristin A. and B{\"o}ttcher, Ulrike M. K. and Southworth, Daniel R. and Agard, David A.},
	year = {2009},
	keywords = {Hsp90, Grp94, apo conformation, human, SAXS, solution states, yeast},
	pages = {1815--1827},
	file = {Full Text PDF:/home/matt/Zotero/storage/KTC57GRG/Krukenberg et al. - 2009 - Grp94, the endoplasmic reticulum Hsp90, has a simi.pdf:application/pdf;Snapshot:/home/matt/Zotero/storage/EK36MHDB/pro.html:text/html}
}

@article{eletto2010,
	series = {Quality control in the endoplasmic reticulum},
	title = {{GRP94} in {ER} quality control and stress responses},
	volume = {21},
	issn = {1084-9521},
	url = {http://www.sciencedirect.com/science/article/pii/S1084952110000571},
	doi = {10.1016/j.semcdb.2010.03.004},
	abstract = {A system of endoplasmic reticulum (ER) chaperones has evolved to optimize the output of properly folded secretory and membrane proteins. An important player in this network is Glucose Regulated Protein 94 (GRP94). Over the last decade, new structural and functional data have begun to delineate the unique characteristics of GRP94 and have solidified its importance in ER quality control pathways. This review describes our current understanding of GRP94 and the four ways in which it contributes to the ER quality control: (1) chaperoning the folding of proteins; (2) interacting with other components of the ER protein folding machinery; (3) storing calcium; and (4) assisting in the targeting of malfolded proteins to ER-associated degradation (ERAD).},
	language = {en},
	number = {5},
	urldate = {2020-03-29},
	journal = {Seminars in Cell \& Developmental Biology},
	author = {Eletto, Davide and Dersh, Devin and Argon, Yair},
	year = {2010},
	keywords = {Calcium, ER chaperone, ERAD, HSP90, IGF},
	pages = {479--485},
	file = {ScienceDirect Full Text PDF:/home/matt/Zotero/storage/NBJP5TKR/Eletto et al. - 2010 - GRP94 in ER quality control and stress responses.pdf:application/pdf;ScienceDirect Snapshot:/home/matt/Zotero/storage/G35L3HHR/S1084952110000571.html:text/html}
}

@article{morra2009,
	title = {Modeling {Signal} {Propagation} {Mechanisms} and {Ligand}- {Based} {Conformational} {Dynamics} of the {Hsp90} {Molecular} {Chaperone} {Full}-{Length} {Dimer}},
	volume = {5},
	issn = {1553734X},
	url = {https://proxy.lib.miamioh.edu/login?url=https://search.ebscohost.com/login.aspx?direct=true&db=aph&AN=45160403&site=ehost-live&scope=site},
	doi = {10.1371/journal.pcbi.1000323},
	abstract = {Hsp90 is a molecular chaperone essential for protein folding and activation in normal homeostasis and stress response. ATP binding and hydrolysis facilitate Hsp90 conformational changes required for client activation. Hsp90 plays an important role in disease states, particularly in cancer, where chaperoning of the mutated and overexpressed oncoproteins is important for function. Recent studies have illuminated mechanisms related to the chaperone function. However, an atomic resolution view of Hsp90 conformational dynamics, determined by the presence of different binding partners, is critical to define communication pathways between remote residues in different domains intimately affecting the chaperone cycle. Here, we present a computational analysis of signal propagation and long-range communication pathways in Hsp90. We carried out molecular dynamics simulations of the full-length Hsp90 dimer, combined with essential dynamics, correlation analysis, and a signal propagation model. All-atom MD simulations with timescales of 70 ns have been performed for complexes with the natural substrates ATP and ADP and for the unliganded dimer. We elucidate the mechanisms of signal propagation and determine ''hot spots'' involved in interdomain communication pathways from the nucleotide-binding site to the C-terminal domain interface. A comprehensive computational analysis of the Hsp90 communication pathways and dynamics at atomic resolution has revealed the role of the nucleotide in effecting conformational changes, elucidating the mechanisms of signal propagation. Functionally important residues and secondary structure elements emerge as effective mediators of communication between the nucleotide-binding site and the C-terminal interface. Furthermore, we show that specific interdomain signal propagation pathways may be activated as a function of the ligand. Our results support a ''conformational selection model'' of the Hsp90 mechanism, whereby the protein may exist in a dynamic equilibrium between different conformational states available on the energy landscape and binding of a specific partner can bias the equilibrium toward functionally relevant complexes.},
	number = {3},
	urldate = {2020-03-27},
	journal = {PLoS Computational Biology},
	author = {Morra, Giulia and Verkhivker, Gennady and Colombo, Giorgio},
	year = {2009},
	keywords = {MOLECULAR chaperones, CARRIER proteins, HOMEOSTASIS, HYDROLYSIS, PHYSIOLOGY},
	pages = {1--16},
	file = {EBSCO Full Text:/home/matt/Zotero/storage/G9H5MLWQ/Morra et al. - 2009 - Modeling Signal Propagation Mechanisms and Ligand-.pdf:application/pdf}
}

@article{khalid_identifying_2014,
	title = {Identifying a {C}-terminal {ATP} binding sites-based novel {Hsp90}-{Inhibitor} in silico: {A} plausible therapeutic approach in {Alzheimer}{\textquoteright}s disease},
	volume = {83},
	issn = {0306-9877},
	shorttitle = {Identifying a {C}-terminal {ATP} binding sites-based novel {Hsp90}-{Inhibitor} in silico},
	url = {http://www.sciencedirect.com/science/article/pii/S0306987714001625},
	doi = {10.1016/j.mehy.2014.04.013},
	abstract = {Background
Alzheimer{\textquoteright}s disease (AD) is a progressive brain disorder, which gradually and irreversibly destroys the intellectual and cognitive abilities of the brain. Heat shock protein 90 (Hsp90$\alpha$) is a molecular chaperone which was found to regulate the function of number of client proteins including tau that is involved in the cause of the AD. Inhibition of Hsp90$\alpha$ by C-Terminal domain (CTD) ATP binding-site blockage might be used as an effective treatment strategy against the disease via degradation of tau proteins that are involved in the progression of the disease. Till date, a variety of drugs have been identified as Hsp90$\alpha$ inhibitors, which include Novobiocin, Clorobiocin, Epigallocatechingallate (EGCG) and Derrubone. However, which drug among the four binds to the CTD ATP binding site strongly and what are the specific residue responsible for such binding, have not been reported so far.
Hypothesis
We hypothesize that binding site for ATP of Hsp90$\alpha$ CTD contains multiple ATP binding sites. We also hypothesize that a drug which can bind to the ATP binding site of CTD strongly can inhibit Hsp90$\alpha$ function which is in turn redirects towards the proteasomal degradation of diseased client protein like tau in AD. Such inhibition will find a novel therapeutic approach in the treatment of AD.
Experimental design
The identification of ATP binding site of Hsp90$\alpha$ CTD was done using various software tools like Hex 6.3, CastP, protein Hydrophobicity plots, ATPint and LigPlot+ v.1.4.5. Docking experiments were conducted between Hsp90$\alpha$CTD and its inhibitors at these ATP binding site using the Autodock 4.0. The docking energies were further compared to obtain the most effective Hsp90$\alpha$ inhibitor of CTD.
Results
From our experiments, Leucine (Leu) 665, Leu 666 and Leu 694 were predicted to be located in CTD ATP binding site. Furthermore, docking studies were performed of various Hsp90$\alpha$ inhibitors like Novobiocin, Clorobiocin, Epigallocatechingallate (EGCG) and Derrubone with the previously recognized ATP binding residues of CTD i.e. Leu 665, Leu 666 and Leu 694. The docking results of Derrubone showed the highest binding energy at all the three sites of ATP interaction. Additionally, Derrubone showed the best binding energy at Leu 666 (-7.53kcal/mol) compared to Leu 665 (-7.20kcal/mol) and Leu 694 (-6.67kcal/mol).
Conclusion
Based on our findings, we propose that the recognized sites i.e. Leu665, Leu 666 and Leu694 could possibly be the binding sites of Hsp90$\alpha$ CTD for ATP and the Hsp90 inhibitors. It was predicted that Derrubone could bind with CTD of Hsp90$\alpha$ strongly and resulted tau protein degradation which might be considered to be a therapeutic approach in AD.},
	language = {en},
	number = {1},
	urldate = {2020-03-27},
	journal = {Medical Hypotheses},
	author = {Khalid, Shumaila and Paul, Subhankar},
	year = {2014},
	pages = {39--46},
	file = {ScienceDirect Full Text PDF:/home/matt/Zotero/storage/Q9ZZGGWD/Khalid and Paul - 2014 - Identifying a C-terminal ATP binding sites-based n.pdf:application/pdf;ScienceDirect Snapshot:/home/matt/Zotero/storage/Z4ARM6Z3/S0306987714001625.html:text/html}
}

@article{morra2010,
	title = {Dynamics-{Based} {Discovery} of {Allosteric} {Inhibitors}: {Selection} of {New} {Ligands} for the {C}-terminal {Domain} of {Hsp90}},
	volume = {6},
	issn = {1549-9618},
	shorttitle = {Dynamics-{Based} {Discovery} of {Allosteric} {Inhibitors}},
	url = {https://doi.org/10.1021/ct100334n},
	doi = {10.1021/ct100334n},
	abstract = {The study of allosteric functional modulation in dynamic proteins is attracting increasing attention. In particular, the discovery of new allosteric sites may generate novel opportunities and strategies for drug development, overcoming the limits of classical active-site oriented drug design. In this paper, we report on the results of a novel, ab initio, fully computational approach for the discovery of allosteric inhibitors based on the physical characterization of signal propagation mechanisms in proteins and apply it to the important molecular chaperone Hsp90. We first characterize the allosteric {\textquotedblleft}hot spots{\textquotedblright} involved in interdomain communication pathways from the nucleotide-binding site in the N-domain to the distal C-domain. On this basis, we develop dynamic pharmacophore models to screen drug libraries in the search for small molecules with the functional and conformational properties necessary to bind these {\textquotedblleft}hot spot{\textquotedblright} allosteric sites. Experimental tests show that the selected moelcules bind the Hsp90 C-domain, exhibit antiproliferative activity in different tumor cell lines, while not affecting proliferation of normal human cells, destabilize Hsp90 client proteins, and disrupt association with several cochaperones known to bind the N- and M-domains of Hsp90. These results prove that the hits alter Hsp90 function by affecting its conformational dynamics and recognition properties through an allosteric mechanism. These findings provide us with new insights on the discovery and development of new allosteric inhibitors that are active on important cellular pathways through computational biology. Though based on the specific case of Hsp90, our approach is general and can readily be extended to other target proteins and pathways.},
	number = {9},
	urldate = {2020-03-27},
	journal = {J. Chem. Theory Comput.},
	author = {Morra, Giulia and Neves, Marco A. C. and Plescia, Christopher J. and Tsustsumi, Shinji and Neckers, Len and Verkhivker, Gennady and Altieri, Dario C. and Colombo, Giorgio},
	year = {2010},
	pages = {2978--2989},
	file = {ACS Full Text Snapshot:/home/matt/Zotero/storage/PAD75D9I/ct100334n.html:text/html;Full Text PDF:/home/matt/Zotero/storage/FRC8ZU4K/Morra et al. - 2010 - Dynamics-Based Discovery of Allosteric Inhibitors.pdf:application/pdf}
}

@article{sgobba2008,
	title = {Structural {Models} and {Binding} {Site} {Prediction} of the {C}-terminal {Domain} of {Human} {Hsp90}: {A} {New} {Target} for {Anticancer} {Drugs}},
	volume = {71},
	issn = {17470277},
	shorttitle = {Structural {Models} and {Binding} {Site} {Prediction} of the {C}-terminal {Domain} of {Human} {Hsp90}},
	url = {https://proxy.lib.miamioh.edu/login?url=https://search.ebscohost.com/login.aspx?direct=true&db=aph&AN=31573661&site=ehost-live&scope=site},
	doi = {10.1111/j.1747-0285.2008.00650.x},
	abstract = {Heat shock protein 90 is a valuable target for anticancer drugs because of its role in the activation and stabilization of multiple oncogenic signalling proteins. While several compounds inhibit heat shock protein 90 by binding the N-terminal domain, recent studies have proved that the C-terminal domain is important for dimerization of the chaperone and contains an additional binding site for inhibitors. Heat shock protein 90 inhibition achieved with molecules binding to the C-terminal domain provides an additional and novel opportunity to design and develop drugs. Therefore, for the first time, we have investigated the structure and the dynamic behaviour of the C-terminal domain of human heat shock protein 90 with and without the small-middle domain, using homology modelling and molecular dynamics simulations. In addition, secondary structure predictions and peptide folding simulations proved useful to investigate a putative additional $\alpha$-helix located between H18 and $\beta$20 of the C-terminal domain. Finally, we used the structural information to infer the location of the binding site located in the C-terminal domain by using a number of computational tools. The predicted pocket is formed by two grooves located between helix H18, the loop downstream of H18 and the loop connecting helices H20 and H21 of each monomer of the C-terminal domain, with only two amino acids contributing from each middle domain.},
	number = {5},
	urldate = {2020-03-27},
	journal = {Chemical Biology \& Drug Design},
	author = {Sgobba, Miriam and Degliesposti, Gianluca and Ferrari, Anna Maria and Rastelli, Giulio},
	year = {2008},
	keywords = {molecular dynamics, MOLECULAR dynamics, anticancer, ANTINEOPLASTIC antibiotics, binding site prediction, homology modelling, HOMOLOGY theory, human heat shock protein 90, LIFE sciences, ONCOGENES, PEPTIDE drugs},
	pages = {420--433},
	file = {EBSCO Full Text:/home/matt/Zotero/storage/WYU92W54/Sgobba et al. - 2008 - Structural Models and Binding Site Prediction of t.pdf:application/pdf}
}

@article{matts2011,
	title = {Elucidation of the {Hsp90} {C}-{Terminal} {Inhibitor} {Binding} {Site}},
	volume = {6},
	issn = {1554-8929},
	url = {https://doi.org/10.1021/cb200052x},
	doi = {10.1021/cb200052x},
	abstract = {The Hsp90 chaperone machine is required for the folding, activation, and/or stabilization of more than 50 proteins directly related to malignant progression. Hsp90 contains small molecule binding sites at both its N- and C-terminal domains; however, limited structural and biochemical data regarding the C-terminal binding site is available. In this report, the small molecule binding site in the Hsp90 C-terminal domain was revealed by protease fingerprinting and photoaffinity labeling utilizing LC{\textendash}MS/MS. The identified site was characterized by generation of a homology model for hHsp90$\alpha$ using the SAXS open structure of HtpG and docking the bioactive conformation of NB into the generated model. The resulting model for the bioactive conformation of NB bound to Hsp90$\alpha$ is presented herein.},
	number = {8},
	urldate = {2020-03-27},
	journal = {ACS Chem. Biol.},
	author = {Matts, Robert L. and Dixit, Anshuman and Peterson, Laura B. and Sun, Liang and Voruganti, Sudhakar and Kalyanaraman, Palgunan and Hartson, Steve D. and Verkhivker, Gennady M. and Blagg, Brian S. J.},
	year = {2011},
	pages = {800--807},
	file = {ACS Full Text Snapshot:/home/matt/Zotero/storage/VZLMPT8A/cb200052x.html:text/html;Full Text PDF:/home/matt/Zotero/storage/N8CW6NLE/Matts et al. - 2011 - Elucidation of the Hsp90 C-Terminal Inhibitor Bind.pdf:application/pdf}
}

@article{zhu2015-1,
	title = {Role of the unfolded protein response, {GRP78} and {GRP94} in organ homeostasis},
	volume = {230},
	issn = {1097-4652},
	url = {https://proxy.lib.miamioh.edu/login?url=https://search.ebscohost.com/login.aspx?direct=true&db=mnh&AN=25546813&site=ehost-live&scope=site},
	doi = {10.1002/jcp.24923},
	abstract = {The endoplasmic reticulum (ER) is a cellular organelle where secretory and membrane proteins, as well as lipids, are synthesized and modified. When cells are subjected to ER stress, an adaptive mechanism referred to as the Unfolded Protein Response (UPR) is triggered to allow the cells to restore homeostasis. Evidence has accumulated that the UPR pathways provide specialized and unique roles in diverse development and metabolic processes. The glucose regulated proteins (GRPs) are traditionally regarded as ER proteins with chaperone and calcium binding properties. The GRPs are constitutively expressed at basal levels in all organs, and as stress-inducible ER chaperones, they are major players in protein folding, assembly and degradation. This conventional concept is augmented by recent discoveries that GRPs can be actively translocated to other cellular locations such as the cell surface, where they assume novel functions that regulate signaling, proliferation, apoptosis and immunity. Recent construction and characterization of mouse models where the gene encoding for the UPR components and the GRPs is genetically altered provide new insights on the physiological contribution of these proteins in vivo. This review highlights recent progress towards the understanding of the role of the UPR and two major GRPs (GRP78 and GRP94) in regulating homeostasis of organs arising from the endoderm, mesoderm and ectoderm. GRP78 and GRP94 exhibit shared and unique functions, and in specific organs their depletion elicits adaptive responses with physiological consequences.; {\textcopyright} 2014 Wiley Periodicals, Inc.},
	number = {7},
	urldate = {2020-03-27},
	journal = {Journal Of Cellular Physiology},
	author = {Zhu, Genyuan and Lee, Amy S},
	year = {2015},
	keywords = {Animals, Gene Expression Regulation/*physiology, Heat-Shock Proteins/*metabolism, Heat-Shock Proteins/genetics, Homeostasis/*physiology, Membrane Glycoproteins/*metabolism, Membrane Glycoproteins/genetics, Unfolded Protein Response/*physiology},
	pages = {1413--1420},
	file = {EBSCO Full Text:/home/matt/Zotero/storage/MHVI3DKK/Zhu and Lee - 2015 - Role of the unfolded protein response, GRP78 and G.pdf:application/pdf}
}

@article{yang2007,
	title = {Heat {Shock} {Protein} gp96 {Is} a {Master} {Chaperone} for {Toll}-like {Receptors} and {Is} {Important} in the {Innate} {Function} of {Macrophages}},
	volume = {26},
	issn = {1074-7613},
	url = {http://www.sciencedirect.com/science/article/pii/S1074761307001161},
	doi = {10.1016/j.immuni.2006.12.005},
	abstract = {gp96 is an endoplasmic reticulum chaperone for cell-surface Toll-like receptors (TLRs). Little is known about its roles in chaperoning other TLRs or in the biology of macrophage in vivo. We generated a macrophage-specific gp96-deficient mouse. Despite normal development and activation by interferon-$\gamma$, tumor necrosis factor-$\alpha$, and interleukin-1$\beta$, the mutant macrophages failed to respond to ligands of both cell-surface and intracellular TLRs including TLR2, TLR4, TLR5, TLR7, and TLR9. Furthermore, we found that TLR4 and TLR9 preferentially interacted with a super-glycosylated gp96 species. The categorical loss of TLRs in gp96-deficient macrophages operationally created a conditional and cell-specific TLR null mouse. These mice were resistant to endotoxin shock but were highly susceptible to Listeria monocytogenes. Our results demonstrate that gp96 is the master chaperone for TLRs and that macrophages, but not other myeloid cells, are the dominant source of proinflammatory cytokines during endotoxemia and Listeria infections.},
	language = {en},
	number = {2},
	urldate = {2020-03-27},
	journal = {Immunity},
	author = {Yang, Yi and Liu, Bei and Dai, Jie and Srivastava, Pramod K. and Zammit, David J. and Lefran{\c c}ois, Leo and Li, Zihai},
	year = {2007},
	keywords = {CELLIMMUNO, MOLIMMUNO},
	pages = {215--226},
	file = {ScienceDirect Full Text PDF:/home/matt/Zotero/storage/QETXANSY/Yang et al. - 2007 - Heat Shock Protein gp96 Is a Master Chaperone for .pdf:application/pdf;ScienceDirect Snapshot:/home/matt/Zotero/storage/B5XTIM45/S1074761307001161.html:text/html}
}

@article{sreedhar2004,
	title = {Hsp90 isoforms: functions, expression and clinical importance},
	volume = {562},
	copyright = {FEBS Letters 562 (2004) 1873-3468 {\textcopyright} 2015 Federation of European Biochemical Societies},
	issn = {1873-3468},
	shorttitle = {Hsp90 isoforms},
	url = {http://febs.onlinelibrary.wiley.com/doi/abs/10.1016/S0014-5793%2804%2900229-7},
	doi = {10.1016/S0014-5793(04)00229-7},
	abstract = {The 90 kDa heat shock protein, Hsp90, is a main functional component of an important cytoplasmic chaperone complex, and it is involved in various cellular processes, such as cell proliferation, differentiation and apoptosis. Identification of Hsp90 as a molecular target of various anticancer drugs highlighted its importance from the clinical point of view. Here we summarize the current knowledge on various Hsp90 isoforms regarding their genomic location, molecular evolution, functional differences, differential induction after various environmental stresses and in pathological conditions as well as the growing importance of discriminating between Hsp90 isoforms in clinical practice.},
	language = {en},
	number = {1-3},
	urldate = {2020-03-27},
	journal = {FEBS Letters},
	author = {Sreedhar, Amere Subbarao and Kalm{\'a}r, {\'E}va and Csermely, P{\'e}ter and Shen, Yu-Fei},
	year = {2004},
	keywords = {Chaperone, Anticancer drug, Heat shock protein, Molecular evolution, Stress, Tumor therapy},
	pages = {11--15},
	file = {Full Text PDF:/home/matt/Zotero/storage/NEKPRV89/Sreedhar et al. - 2004 - Hsp90 isoforms functions, expression and clinical.pdf:application/pdf;Snapshot:/home/matt/Zotero/storage/P3B9CAXQ/S0014-5793(04)00229-7.html:text/html}
}

@article{na2006,
	title = {Intracellular signaling network as a prime chemopreventive target of ({\textendash})-epigallocatechin gallate},
	volume = {50},
	copyright = {Copyright {\textcopyright} 2006 WILEY-VCH Verlag GmbH \& Co. KGaA, Weinheim},
	issn = {1613-4133},
	url = {http://onlinelibrary.wiley.com/doi/abs/10.1002/mnfr.200500154},
	doi = {10.1002/mnfr.200500154},
	abstract = {Chemoprevention is an attempt to use either naturally occurring or synthetic substances or their mixtures to intervene in the progress of carcinogenesis. Recently, it has been shown that some edible phytochemicals alter gene expression, directly or indirectly, thereby regulating the carcinogenic processes. ({\textendash})-Epigallocatechin gallate (EGCG), a principal antioxidant derived from green tea, is one of the most extensively investigated chemopreventive phytochemicals. EGCG has been known to block each stage of carcinogenesis by modulating signal transduction pathways involved in cell proliferation, transformation, inflammation, apoptosis, metastasis and invasion. This review addresses the molecular target-based chemoprevention with EGCG by focusing on the common events mediated by transcription factors, such as NF-kappa B, activator protein-1 and nuclear factor erythroid 2 p45-related factor, and upstream kinases involved in the cellular signaling network.},
	language = {en},
	number = {2},
	urldate = {2020-03-26},
	journal = {Molecular Nutrition \& Food Research},
	author = {Na, Hye-Kyung and Surh, Young-Joon},
	year = {2006},
	keywords = {Antioxidant, Chemoprevention, Epigallocatechin gallate, Green tea, Signaling},
	pages = {152--159},
	file = {Full Text PDF:/home/matt/Zotero/storage/WWC3KPJG/Na and Surh - 2006 - Intracellular signaling network as a prime chemopr.pdf:application/pdf;Snapshot:/home/matt/Zotero/storage/72ES8RW7/mnfr.html:text/html}
}

@article{khandelwal2013,
	title = {Synthesis and {Structure}{\textendash}{Activity} {Relationships} of {EGCG} {Analogues}, a {Recently} {Identified} {Hsp90} {Inhibitor}},
	volume = {78},
	issn = {0022-3263},
	url = {https://doi.org/10.1021/jo401027r},
	doi = {10.1021/jo401027r},
	abstract = {Epigallocatechin-3-gallate (EGCG), the principal polyphenol isolated from green tea, was recently shown to inhibit Hsp90; however, structure{\textendash}activity relationships for this natural product have not yet been produced. Herein, we report the synthesis and biological evaluation of EGCG analogues to establish structure{\textendash}activity relationships between EGCG and Hsp90. All four rings as well as the linker connecting the C- and the D-rings were systematically investigated, which led to the discovery of compounds that inhibit Hs90 and display improvement in efficacy over EGCG. Antiproliferative activity of all the analogues was determined against MCF-7 and SKBr3 cell lines and Hsp90 inhibitory activity of the four most potent analogues was further evaluated by Western blot analyses and degradation of Hsp90-dependent client proteins. The prenyl-substituted aryl ester of 3,5-dihydroxychroman-3-ol ring system was identified as a novel scaffold that exhibits Hsp90 inhibitory activity.},
	number = {16},
	urldate = {2020-03-26},
	journal = {J. Org. Chem.},
	author = {Khandelwal, Anuj and Hall, Jessica A. and Blagg, Brian S. J.},
	year = {2013},
	pages = {7859--7884},
	file = {ACS Full Text Snapshot:/home/matt/Zotero/storage/QSUZJHR5/jo401027r.html:text/html;Full Text PDF:/home/matt/Zotero/storage/JMHH8XQI/Khandelwal et al. - 2013 - Synthesis and Structure{\textendash}Activity Relationships of .pdf:application/pdf;Accepted Version:/home/matt/Zotero/storage/26RI8C83/Khandelwal et al. - 2013 - Synthesis and Structure{\textendash}Activity Relationships of .pdf:application/pdf}
}

@article{bhat2014,
	title = {Structure{\textendash}activity studies of (-)-epigallocatechin gallate derivatives as {HCV} entry inhibitors},
	volume = {24},
	issn = {0960-894X},
	url = {http://www.sciencedirect.com/science/article/pii/S0960894X14007756},
	doi = {10.1016/j.bmcl.2014.07.051},
	abstract = {Preventing viral entry into cells is a recognized approach for HIV therapy and has attracted attention for use against the hepatitis C virus (HCV). Recent reports described the activity of (-)-epigallocatechin gallate (EGCG) as an inhibitor of HCV entry with modest potency. EGCG is a polyphenolic natural product with a wide range of biological activity and unfavorable pharmaceutical properties. In an attempt to identify more drug-like EGCG derivatives with improved efficacy as HCV entry inhibitors, we initiated structure{\textendash}activity investigations using semi-synthetic and synthetic EGCG analogs. The data show that there are multiple regions in the EGCG structure that contribute to activity. The gallate ester portion of the molecule appears to be of particular importance as a 3,4-difluoro analog of EGCG enhanced potency. This derivative and other active compounds were shown not to be cytotoxic in Huh-7 cell culture. These data suggest that more potent, non-cytotoxic EGCG analogs can be prepared in an attempt to identify more drug-like candidates to treat HCV infection by this mechanism.},
	language = {en},
	number = {17},
	urldate = {2020-03-26},
	journal = {Bioorganic \& Medicinal Chemistry Letters},
	author = {Bhat, Rohit and Adam, Amna T. and Lee, Jungeun Jasmine and Deloison, Gaspard and Rouill{\'e}, Yves and S{\'e}ron, Karin and Rotella, David P.},
	year = {2014},
	keywords = {Antiviral, HCV entry, Natural product},
	pages = {4162--4165},
	file = {ScienceDirect Full Text PDF:/home/matt/Zotero/storage/4JEXBMC6/Bhat et al. - 2014 - Structure{\textendash}activity studies of (-)-epigallocatechin.pdf:application/pdf;ScienceDirect Snapshot:/home/matt/Zotero/storage/7XGBKPRI/S0960894X14007756.html:text/html}
}

@article{bhat2014,
	title = {Towards the discovery of drug-like epigallocatechin gallate analogs as {Hsp90} inhibitors},
	volume = {24},
	issn = {0960-894X},
	url = {http://www.sciencedirect.com/science/article/pii/S0960894X14003242},
	doi = {10.1016/j.bmcl.2014.03.088},
	abstract = {(-)-Epigallocatechin gallate (EGCG) is the major flavonoid of green tea and has been widely explored for a range of biological activities including anti-infective, anti-inflammatory, anti-cancer, and neuroprotection. Existing structure{\textendash}activity data for EGCG has been largely limited to exploration of simple ethers and hydroxyl deletion. EGCG has poor drug-like properties because of multiple phenolic hydroxyl moieties and a metabolically labile ester. This work reports a substantial expansion of structure{\textendash}activity understanding by exploring a range of semi-synthetic and synthetic derivatives with ester replacements and variously substituted aromatic and alicyclic groups containing more drug-like substituents. Structure{\textendash}activity relationships for these molecules were obtained for Hsp90 inhibition. The results indicate that amide and sulfonamide linkers are suitable ester replacements. Hydroxylated aromatic rings and the cis-stereochemistry in EGCG are not essential for Hsp90 inhibition. Selected analogs in this series are more potent than EGCG in a luciferase refolding assay for Hsp90 activity.},
	language = {en},
	number = {10},
	urldate = {2020-03-26},
	journal = {Bioorganic \& Medicinal Chemistry Letters},
	author = {Bhat, Rohit and Adam, Amna T. and Lee, Jungeun Jasmine and Gasiewicz, Thomas A. and Henry, Ellen C. and Rotella, David P.},
	year = {2014},
	keywords = {Epigallocatechin gallate, Natural product, Hsp90 inhibitor},
	pages = {2263--2266},
	file = {ScienceDirect Snapshot:/home/matt/Zotero/storage/9FYJ8NGB/S0960894X14003242.html:text/html;ScienceDirect Full Text PDF:/home/matt/Zotero/storage/E86ATTDV/Bhat et al. - 2014 - Towards the discovery of drug-like epigallocatechi.pdf:application/pdf}
}

@article{li2001,
	title = {Enantioselective {Synthesis} of {Epigallocatechin}-3-gallate ({EGCG}), the {Active} {Polyphenol} {Component} from {Green} {Tea}},
	volume = {3},
	issn = {1523-7060},
	url = {https://doi.org/10.1021/ol000394z},
	doi = {10.1021/ol000394z},
	abstract = {Enantioselective synthesis of epigallocatechin-3-gallate (EGCG, 3b), the active polyphenol component from green tea, has been achieved by using a stereospecific cyclization of the Sharpless asymmetric dihydroxylation product 7c as the key step.},
	number = {5},
	urldate = {2020-03-25},
	journal = {Org. Lett.},
	author = {Li, Lianhai and Chan, Tak Hang},
	year = {2001},
	pages = {739--741},
	file = {ACS Full Text Snapshot:/home/matt/Zotero/storage/2CSZPJCL/ol000394z.html:text/html;Full Text PDF:/home/matt/Zotero/storage/SIHDT2UV/Li and Chan - 2001 - Enantioselective Synthesis of Epigallocatechin-3-g.pdf:application/pdf}
}

@article{gao2012,
	title = {Metal-{Free} {Oxidative} {Fluorination} of {Phenols} with [{18F}]{Fluoride}},
	volume = {51},
	copyright = {Copyright {\textcopyright} 2012 WILEY-VCH Verlag GmbH \& Co. KGaA, Weinheim},
	issn = {1521-3773},
	url = {http://onlinelibrary.wiley.com/doi/abs/10.1002/anie.201201502},
	doi = {10.1002/anie.201201502},
	abstract = {The radiochemical synthesis of [18F]4-fluorophenols is based on phenol umpolung under oxidative conditions and direct nucleophilic fluorination with [18F]fluoride (see scheme, TBAF=tetra-n-butylammonium fluoride, TFA=trifluoroacetic acid). Readily available O-unprotected 4-tert-butyl phenols are used as precursors in this one-pot protocol. The reaction is completed in less than 30 minutes at room temperature and can be performed using standard or microfluidic technology.},
	number = {27},
	urldate = {2020-03-25},
	journal = {Angewandte Chemie International Edition},
	author = {Gao, Zhanghua and Lim, Yee Hwee and Tredwell, Matthew and Li, Lei and Verhoog, Stefan and Hopkinson, Matthew and Kaluza, Wojciech and Collier, Thomas Lee and Passchier, Jan and Huiban, Mickael and Gouverneur, V{\'e}ronique},
	year = {2012},
	keywords = {oxidation, fluoride ions, fluorination, phenol umpolung, radiochemistry},
	pages = {6733--6737},
	file = {Full Text PDF:/home/matt/Zotero/storage/7XCJ3C2Q/Gao et al. - 2012 - Metal-Free Oxidative Fluorination of Phenols with .pdf:application/pdf;Snapshot:/home/matt/Zotero/storage/PJXYR6XP/anie.html:text/html}
}

@article{misaki1981,
	title = {Direct fluorination of phenol and cresols},
	volume = {17},
	issn = {0022-1139},
	url = {http://www.sciencedirect.com/science/article/pii/S0022113900852616},
	doi = {10.1016/S0022-1139(00)85261-6},
	abstract = {A study has been made of the reaction of phenol with elemental fluorine using a variety of solvents and reaction temperatures. Yields of o- and p-fluorophenol were obtained as high as 85\%. The isomer ratio changed drastically between phenol conversions of 10\% and 56\%. The o-isomer changed to unidentified polymeric substances at higher conversion, but it might also be assumed that interconversion of some isomers is occuring. The three cresols have also been successfully fluorinated with elemental fluorine. p-Cresol gave some expected 2-fluoroderivative but also formed a fluorocyclohexadienyl ketone.},
	language = {en},
	number = {2},
	urldate = {2020-03-25},
	journal = {Journal of Fluorine Chemistry},
	author = {Misaki, Susumu},
	year = {1981},
	pages = {159--171},
	file = {ScienceDirect Full Text PDF:/home/matt/Zotero/storage/A6L4R2FZ/Misaki - 1981 - Direct fluorination of phenol and cresols.pdf:application/pdf;ScienceDirect Snapshot:/home/matt/Zotero/storage/EFUM8TMB/S0022113900852616.html:text/html}
}

@article{yang2002,
	title = {Inhibition of {Carcinogenesis} by {Tea} *},
	volume = {42},
	issn = {03621642},
	url = {https://proxy.lib.miamioh.edu/login?url=https://search.ebscohost.com/login.aspx?direct=true&db=aph&AN=6653039&site=ehost-live&scope=site},
	doi = {10.1146/annurev.pharmtox.42.082101.154309},
	abstract = {Examines the effects of tea consumption on cancer.  Variation in tea composition; Absorption and biotransformation of tea catechins; Pharmacokinetics of tea polyphenols.},
	number = {1},
	urldate = {2020-03-25},
	journal = {Annual Review of Pharmacology \& Toxicology},
	author = {Yang, Chung S. and Maliakal, Pius and {Xiaofeng Meng}},
	year = {2002},
	keywords = {PHYSIOLOGY, CANCER, POLYPHENOLS, TEA},
	pages = {25},
	file = {EBSCO Full Text:/home/matt/Zotero/storage/Y32CD859/Yang et al. - 2002 - Inhibition of Carcinogenesis by Tea .pdf:application/pdf}
}

@article{marcu2000,
	title = {The {Heat} {Shock} {Protein} 90 {Antagonist} {Novobiocin} {Interacts} with a {Previously} {Unrecognized} {ATP}-binding {Domain} in the {Carboxyl} {Terminus} of the {Chaperone}},
	volume = {275},
	issn = {0021-9258, 1083-351X},
	url = {http://www.jbc.org/content/275/47/37181},
	doi = {10.1074/jbc.M003701200},
	abstract = {Heat shock protein 90 (Hsp90), one of the most abundant chaperones in eukaryotes, participates in folding and stabilization of signal-transducing molecules including steroid hormone receptors and protein kinases. The amino terminus of Hsp90 contains a non-conventional nucleotide-binding site, related to the ATP-binding motif of bacterial DNA gyrase. The anti-tumor agents geldanamycin and radicicol bind specifically at this site and induce destabilization of Hsp90-dependent client proteins. We recently demonstrated that the gyrase inhibitor novobiocin also interacts with Hsp90, altering the affinity of the chaperone for geldanamycin and radicicol and causing in vitro and in vivo depletion of key regulatory Hsp90-dependent kinases including v-Src, Raf-1, and p185ErbB2. In the present study we used deletion/mutation analysis to identify the site of interaction of novobiocin with Hsp90, and we demonstrate that the novobiocin-binding site resides in the carboxyl terminus of the chaperone. Surprisingly, this motif also recognizes ATP, and ATP and novobiocin efficiently compete with each other for binding to this region of Hsp90. Novobiocin interferes with association of the co-chaperones Hsc70 and p23 with Hsp90. These results identify a second site on Hsp90 where the binding of small molecule inhibitors can significantly impact the function of this chaperone, and they support the hypothesis that both amino- and carboxyl-terminal domains of Hsp90 interact to modulate chaperone activity.},
	language = {en},
	number = {47},
	urldate = {2020-03-25},
	journal = {J. Biol. Chem.},
	author = {Marcu, Monica G. and Chadli, Ahmed and Bouhouche, Ilham and Catelli, Maria and Neckers, Leonard M.},
	year = {2000},
	pmid = {10945979},
	pages = {37181--37186},
	file = {Snapshot:/home/matt/Zotero/storage/AKYLA39G/37181.html:text/html;Full Text PDF:/home/matt/Zotero/storage/AWDESLY4/Marcu et al. - 2000 - The Heat Shock Protein 90 Antagonist Novobiocin In.pdf:application/pdf}
}

@article{dollins2005,
	title = {Structure of {Unliganded} {GRP94}, the {Endoplasmic} {Reticulum} {Hsp90} {BASIS} {FOR} {NUCLEOTIDE}-{INDUCED} {CONFORMATIONAL} {CHANGE}},
	volume = {280},
	issn = {0021-9258, 1083-351X},
	url = {http://www.jbc.org/content/280/34/30438},
	doi = {10.1074/jbc.M503761200},
	abstract = {GRP94, the endoplasmic reticulum paralog of Hsp90, is regulated by adenosine nucleotides that bind to its N-terminal regulatory domain. Because of its weak affinity for nucleotides, the functionally relevant transition in GRP94 is likely to be between the unliganded and nucleotide-bound states. We have determined the structure of the unliganded GRP94 N-domain. The helix 1-4-5 subdomain of the unliganded protein adopts the closed conformation seen in the structure of the protein in complex with inhibitors. This conformation is distinct from the open conformation of the subdomain seen when the protein is bound to ATP or ADP. ADP soaked into crystals of the unliganded protein reveals an intermediate conformation midway between the open and closed states and demonstrates that in GRP94 the conversion between the open and closed states is driven by ligand binding. The direction of the observed movement in GRP94 shows that nucleotides act to open the subdomain elements rather than close them, which is contrary to the motion proposed for Hsp90. These observations support a model where ATP binding dictates the conformation of the N-domain and regulates its ability to form quaternary structural interactions.},
	language = {en},
	number = {34},
	urldate = {2020-03-25},
	journal = {J. Biol. Chem.},
	author = {Dollins, D. Eric and Immormino, Robert M. and Gewirth, Daniel T.},
	year = {2005},
	pmid = {15951571},
	pages = {30438--30447},
	file = {Snapshot:/home/matt/Zotero/storage/VXCDNDEQ/30438.html:text/html;Full Text PDF:/home/matt/Zotero/storage/TNEZGC49/Dollins et al. - 2005 - Structure of Unliganded GRP94, the Endoplasmic Ret.pdf:application/pdf}
}

@article{marzec2012,
	series = {Heat {Shock} {Protein} 90 ({Hsp90})},
	title = {{GRP94}: {An} {HSP90}-like protein specialized for protein folding and quality control in the endoplasmic reticulum},
	volume = {1823},
	issn = {0167-4889},
	shorttitle = {{GRP94}},
	url = {http://www.sciencedirect.com/science/article/pii/S0167488911003028},
	doi = {10.1016/j.bbamcr.2011.10.013},
	abstract = {Glucose-regulated protein 94 is the HSP90-like protein in the lumen of the endoplasmic reticulum and therefore it chaperones secreted and membrane proteins. It has essential functions in development and physiology of multicellular organisms, at least in part because of this unique clientele. GRP94 shares many biochemical features with other HSP90 proteins, in particular its domain structure and ATPase activity, but also displays distinct activities, such as calcium binding, necessitated by the conditions in the endoplasmic reticulum. GRP94's mode of action varies from the general HSP90 theme in the conformational changes induced by nucleotide binding, and in its interactions with co-chaperones, which are very different from known cytosolic co-chaperones. GRP94 is more selective than many of the ER chaperones and the basis for this selectivity remains obscure. Recent development of molecular tools and functional assays has expanded the spectrum of clients that rely on GRP94 activity, but it is still not clear how the chaperone binds them, or what aspect of folding it impacts. These mechanistic questions and the regulation of GRP94 activity by other proteins and by post-translational modification differences pose new questions and present future research avenues. This article is part of a Special Issue entitled: Heat Shock Protein 90 (HSP90).},
	language = {en},
	number = {3},
	urldate = {2020-03-25},
	journal = {Biochimica et Biophysica Acta (BBA) - Molecular Cell Research},
	author = {Marzec, Michal and Eletto, Davide and Argon, Yair},
	year = {2012},
	keywords = {Protein folding, Endoplasmic reticulum, ER stress response, Glucose-regulated protein 94, Secretory proteins pathway},
	pages = {774--787},
	file = {PubMed Central Full Text PDF:/home/matt/Zotero/storage/YBNM85PD/Marzec et al. - 2012 - GRP94 an HSP90-like protein specialized for prote.pdf:application/pdf;PubMed Central Full Text PDF:/home/matt/Zotero/storage/A47CPBGJ/Marzec et al. - 2012 - GRP94 an HSP90-like protein specialized for prote.pdf:application/pdf;ScienceDirect Snapshot:/home/matt/Zotero/storage/CCJGXXSN/S0167488911003028.html:text/html;ScienceDirect Full Text PDF:/home/matt/Zotero/storage/3LIQ9QNJ/Marzec et al. - 2012 - GRP94 An HSP90-like protein specialized for prote.pdf:application/pdf}
}

@patent{chiosis_selective_2019,
	title = {Selective {Grp94} inhibitors and uses thereof},
	url = {https://patents.google.com/patent/US10421758B2/en},
	nationality = {US},
	language = {en},
	assignee = {Sloan-Kettering Institute for Cancer Research},
	number = {US10421758B2},
	urldate = {2020-03-25},
	author = {Chiosis, Gabriela and Yan, Pengrong and Patel, Pallav and Patel, Hardik J. and Taldone, Tony and Yang, Chenghua and Sun, Weilin and Ochiana, Stefan O.},
	year = {2019},
	keywords = {1h, br, ch, cl, oh},
	file = {Fulltext PDF:/home/matt/Zotero/storage/5XCKH5CZ/Chiosis et al. - 2019 - Selective Grp94 inhibitors and uses thereof.pdf:application/pdf}
}

@article{li2019,
	title = {{GRP94} promotes muscle differentiation by inhibiting the {PI3K}/{AKT}/{mTOR} signaling pathway},
	volume = {234},
	copyright = {{\textcopyright} 2019 Wiley Periodicals, Inc.},
	issn = {1097-4652},
	url = {http://onlinelibrary.wiley.com/doi/abs/10.1002/jcp.28727},
	doi = {10.1002/jcp.28727},
	abstract = {The glucose-regulated endoplasmic reticulum chaperone protein 94 (GRP94) is required for many biological processes, such as secretion of immune factors and mesoderm induction. Here, we demonstrated that GRP94 promotes muscle differentiation in vitro and in vivo. Moreover, GRP94 inhibited the PI3K/AKT/mTOR signaling pathway. Using both in vitro and in vivo approaches, in myoblasts, we found that this inhibition resulted in reduced proliferation and increased differentiation. To further investigate the mechanism of GRP94-induced muscle differentiation, we used co-immunoprecipitation and proximity ligation assays and found that GRP94 interacted with PI3K-interacting protein 1 (Pik3ip1). The latter protein promoted muscle differentiation by inhibiting the PI3K/AKT/mTOR pathway. Furthermore, GRP94 was found to regulate Pik3ip1 expression. Finally, when Pik3ip1 expression was inhibited, GRP94-induced promotion of muscle differentiation was diminished. Taken together, our data demonstrated that GRP94 promoted muscle differentiation, mediated by Pik3ip1-dependent inhibition of the PI3K/AKT/mTOR signaling pathway.},
	language = {en},
	number = {11},
	urldate = {2020-03-25},
	journal = {Journal of Cellular Physiology},
	author = {Li, Shuang and Fu, Yuying and Pang, Yusheng and Tong, Huili and Li, Shufeng and Yan, Yunqin},
	year = {2019},
	keywords = {glucose-regulated endoplasmic reticulum chaperone protein 94 (GRP94), muscle differentiation, PI3K/AKT/mTOR, Pik3ip1},
	pages = {21211--21223},
	file = {Full Text PDF:/home/matt/Zotero/storage/B5R5MC34/Li et al. - 2019 - GRP94 promotes muscle differentiation by inhibitin.pdf:application/pdf;Snapshot:/home/matt/Zotero/storage/M4NTVPJD/jcp.html:text/html}
}

@article{ferraro2019,
	title = {Allosteric {Modulators} of {HSP90} and {HSP70}: {Dynamics} {Meets} {Function} through {Structure}-{Based} {Drug} {Design}},
	volume = {62},
	issn = {0022-2623},
	shorttitle = {Allosteric {Modulators} of {HSP90} and {HSP70}},
	url = {https://doi.org/10.1021/acs.jmedchem.8b00825},
	doi = {10.1021/acs.jmedchem.8b00825},
	abstract = {Molecular chaperones HSP90 and HSP70 are essential regulators of the folding and activation of a disparate ensemble of client proteins. They function through ATP hydrolysis and the assembly of multiprotein complexes with cochaperones and clients. While their therapeutic relevance is recognized, important details underlying the links between ATP-dependent conformational dynamics and clients/cochaperones recruitment remain elusive. Allosteric modulators represent fundamental tools to obtain molecular insights into functional regulation. By selective perturbation of different aspects of HSP90/HSP70 activities, allosteric drugs can tune rather than completely inhibit signaling cascades, providing information on the relationships between structure-dynamics and function. Herein, we review advances in the design of HSP90 and HSP70 allosteric modulators. We consider inhibitors and activators in different biochemical and disease models. We discuss these compounds as probes to decipher the complexity of the chaperone machinery and that at the same time represent starting leads for the development of drugs against cancer and neurodegeneration.},
	number = {1},
	urldate = {2020-03-24},
	journal = {J. Med. Chem.},
	author = {Ferraro, Mariarosaria and D{\textquoteright}Annessa, Ilda and Moroni, Elisabetta and Morra, Giulia and Paladino, Antonella and Rinaldi, Silvia and Compostella, Federica and Colombo, Giorgio},
	year = {2019},
	pages = {60--87},
	file = {ACS Full Text Snapshot:/home/matt/Zotero/storage/ACZTT4GU/acs.jmedchem.html:text/html;Full Text PDF:/home/matt/Zotero/storage/N8QKLWM6/Ferraro et al. - 2019 - Allosteric Modulators of HSP90 and HSP70 Dynamics.pdf:application/pdf}
}

@article{donnelly2008,
	title = {Novobiocin and {Additional} {Inhibitors} of the {Hsp90} {C}-{Terminal} {Nucleotide}-binding {Pocket}},
	volume = {15},
	issn = {0929-8673},
	url = {https://www.ncbi.nlm.nih.gov/pmc/articles/PMC2729083/},
	abstract = {The 90 kDa heal shock proteins (Hsp90), which are integrally involved in cell signaling, proliferation, and survival, are ubiquitously expressed in cells. Many proteins in tumor cells are dependent upon the Hsp90 protein folding machinery for their stability, refolding, and maturation. Inhibition of Hsp90 uniquely targets client proteins associated with all six hallmarks of cancer. Thus, Hsp90 has emerged as a promising target for the treatment of cancer., Hsp90 exists as a homodimer, which contains three domains. The N-terminal domain contains an ATP-binding site that binds the natural products geldanamycin and radicicol. The middle domain is highly charged and has high affinity for co-chaperones and client proteins. Initial studies by Csermely and co-workers suggested a second ATP-binding site in the C-terminus of Hsp90. This C-terminal nucleotide binding pocket has been shown to not only bind ATP, but cisplatin, novobiocin, epilgallocatechin-3-gallate (EGCG) and taxol., The coumarin antibiotics novobiocin, clorobiocin, and coumermycin A1 were isolated from several streptomyces strains and exhibit potent activity against Gram-positive bacteria. These compounds bind type II topoisomerases, including DNA gyrase, and inhibit the enzyme-catalyzed hydrolysis of ATP. As a result, novobiocin analogues have garnered the attention of numerous researchers as an attractive agent for the treatment of bacterial infection. Novobiocin was reported to bind weakly to the newly discovered Hsp90 C-terminal ATP binding site ({\textasciitilde}700 M in SkBr3 cells) and induce degradation of Hsp90 client proteins. Structural modification of this compound has led to an increase of 1000-fold in activity in anti-proliferative assays. Recent studies of structure-activity relationship (SAR) by Renoir and co-workers highlighted the crucial role of the C-4 and/or C-7 positions of the coumarin and removal of the noviose moiety, which appeared to be essential for degradation of Hsp90 client proteins. Unlike the N-terminal ATP binding site, there is no reported co-crystal structure of Hsp90 C-terminus bound to any inhibitor. The Hsp90 C-terminal domain, however, is known to contain a conserved pentapeptide sequence (MEEVD) which is recognized by co-chaperones., Cisplatin is a platinum-containing chemotherapeutic used to treat various types of cancers, including testicular, ovarian, bladder, and small cell lung cancer. Most notably, cisplatin coordinates to DNA bases, resulting in cross-linked DNA, which prohibits rapidly dividing cells from duplicating DNA for mitosis. Itoh and co-workers reported that cisplatin decreases the chaperone activity of Hsp90. This group applied bovine brain cytosol to a cisplatin affinity column, eluted with cisplatin and detected Hsp90 in the eluent. Subsequent experiments indicated that cisplatin exhibits high affinity for Hsp90. Moreover Csermely and co-workers determined that the cisplatin binding site is located proximal to the C-terminal ATP binding site., EGCG is one of the active ingredients found in green tea EGCG is known to inhibit the activity of many Hsp90-dependent client proteins, including telomerase, several kinases, and the aryl hydrocarbon receptor (AhR). Recently Gasiewicz and co-workers reported that EGCG manifests its antagonistic activity against AhR through binding Hsp90. Similar to novobiocin, EGCG was shown to bind the C-terminus of Hsp90. Unlike previously identified N-terminal Hsp90 inhibitors, EGCG does not appear to prevent Hsp90 from forming multiprotein complexes. Studies are currently underway to determine whether EGCG competes with novobiocin or cisplatin binding., Taxol, a well-known drug for the treatment of cancer, is responsible for the stabilization of microtubules and the inhibition of mitosis. Previous studies have shown that taxol induces the activation of kinases and transcription factors, and mimies the effect of bacterial lipopolysaccharide (LPS), an attribute unrelated to its tubulin-binding properties. Rosen and co-workers prepared a biotinylated taxol derivative and performed affinity chromatography experiments with lysates from both mouse brain and macrophage cell lines. These studies led to identification of two chaperones. Hsp70 and Hsp90, by mass spectrometry. In contrast to typical Hsp90-binding drugs, taxol exhibits a stimulatory response. Recently it was reported that the geldanamycin derivative 17-AAG behaves synergistically with taxol-induced apoptosis., This review describes the different C-terminal inhibitors of Hsp90, with specific emphasis on structure-activity relationship studies of novobiocin and their effects on anti-proliferative activity.},
	number = {26},
	urldate = {2020-03-24},
	journal = {Curr Med Chem},
	author = {Donnelly, Alison and Blagg, Brian S. J.},
	year = {2008},
	pmid = {18991631},
	pmcid = {PMC2729083},
	pages = {2702--2717},
	file = {PubMed Central Full Text PDF:/home/matt/Zotero/storage/7JXECUGA/Donnelly and Blagg - 2008 - Novobiocin and Additional Inhibitors of the Hsp90 .pdf:application/pdf}
}

@article{chatterjee2017,
	title = {Targeting {Heat} {Shock} {Proteins} in {Cancer}: {A} {Promising} {Therapeutic} {Approach}},
	volume = {18},
	issn = {16616596},
	shorttitle = {Targeting {Heat} {Shock} {Proteins} in {Cancer}},
	url = {https://proxy.lib.miamioh.edu/login?url=https://search.ebscohost.com/login.aspx?direct=true&db=fsr&AN=125294998&site=ehost-live&scope=site},
	doi = {10.3390/ijms18091978},
	abstract = {Heat shock proteins (HSPs) are a large family of chaperones that are involved in protein folding and maturation of a variety of "client" proteins protecting them from degradation, oxidative stress, hypoxia, and thermal stress. Hence, they are significant regulators of cellular proliferation, differentiation and strongly implicated in the molecular orchestration of cancer development and progression as many of their clients are well established oncoproteins in multiple tumor types. Interestingly, tumor cells are more HSP chaperonage-dependent than normal cells for proliferation and survival because the oncoproteins in cancer cells are often misfolded and require augmented chaperonage activity for correction. This led to the development of several inhibitors of HSP90 and other HSPs that have shown promise both preclinically and clinically in the treatment of cancer. In this article, we comprehensively review the roles of some of the important HSPs in cancer, and how targeting them could be efficacious, especially when traditional cancer therapies fail.},
	number = {9},
	urldate = {2020-03-24},
	journal = {International Journal of Molecular Sciences},
	author = {Chatterjee, Suman and Burns, Timothy F.},
	year = {2017},
	keywords = {HEAT shock proteins, HEAT shock factors, HSP90, ONCOGENES, cancer, CANCER treatment, heat shock proteins (HSPs), HSP70, HSP90 inhibitors, HUMAN heat shock proteins, oncogenes},
	pages = {1978},
	file = {EBSCO Full Text:/home/matt/Zotero/storage/TA4WAYNB/Chatterjee and Burns - 2017 - Targeting Heat Shock Proteins in Cancer A Promisi.pdf:application/pdf}
}

@article{lee2014,
	title = {Glucose-regulated proteins in cancer: molecular mechanisms and therapeutic potential},
	volume = {14},
	issn = {1474175X},
	shorttitle = {Glucose-regulated proteins in cancer},
	url = {https://proxy.lib.miamioh.edu/login?url=https://search.ebscohost.com/login.aspx?direct=true&db=aph&AN=95064636&site=ehost-live&scope=site},
	doi = {10.1038/nrc3701},
	abstract = {The glucose-regulated proteins (GRPs) are stress-inducible chaperones that mostly reside in the endoplasmic reticulum or the mitochondria. Recent advances show that the GRPs have functions that are distinct from those of the related heat shock proteins, and they can be actively translocated to other cellular locations and assume novel functions that control signalling, proliferation, invasion, apoptosis, inflammation and immunity. Mouse models further identified their specific roles in development, tumorigenesis, metastasis and angiogenesis. This Review describes their discovery and regulation, as well as their biological functions in cancer. Promising agents that use or target the GRPs are being developed, and their efficacy as anticancer therapeutics is also discussed.},
	number = {4},
	urldate = {2020-03-24},
	journal = {Nature Reviews Cancer},
	author = {Lee, Amy S.},
	year = {2014},
	keywords = {HEAT shock proteins, MOLECULAR chaperones, ENDOPLASMIC reticulum, CANCER, GLUCOSE-regulated proteins, MITOCHONDRIA, NEOPLASTIC cell transformation},
	pages = {263--276},
	file = {EBSCO Full Text:/home/matt/Zotero/storage/5K4D88SA/Lee - 2014 - Glucose-regulated proteins in cancer molecular me.pdf:application/pdf}
}

@article{palermo2005,
	title = {Epigallocatechin {Gallate} {Inhibits} {Aryl} {Hydrocarbon} {Receptor} {Gene} {Transcription} through an {Indirect} {Mechanism} {Involving} {Binding} to a 90 {kDa} {Heat} {Shock} {Protein}},
	volume = {44},
	issn = {0006-2960},
	url = {https://doi.org/10.1021/bi047433p},
	doi = {10.1021/bi047433p},
	abstract = {The aryl hydrocarbon receptor (AhR) is a ligand-activated transcription factor known to mediate the toxic effects of numerous environmental contaminants, including the polycyclic aromatic hydrocarbons (PAHs). Historically, binding of PAHs to the AhR and the events leading to the generation of DNA adducts have been associated with chemical carcinogenesis. Previous investigations have implicated green tea (GT) as affording protection against PAH-induced cancers in animal models. Investigations in our laboratory have demonstrated that the GT polyphenol epigallocatechin gallate (EGCG) is capable of antagonizing AhR-mediated gene transcription, implicating inhibition of AhR signaling as a potential chemopreventive mechanism. This line of investigation was directed at elucidating the molecular mechanism of this antagonism. Competitive binding assays strongly suggest that EGCG does not bind to the AhR ligand binding site, indicating this compound functions through a mechanism unlike that of typical AhR antagonists. Affinity chromatography experiments implicate an indirect mechanism of action involving direct binding of EGCG to the AhR chaperone protein, hsp90. This induces an AhR conformation capable of nuclear localization but incapable of binding DNA. These altered signaling events correlate with the formation of a complex with sedimentation characteristics different from those of the latent or ligand-activated AhR. These data implicate a model in which EGCG inhibits release of hsp90 from the AhR, stabilizing the complex in an intermediary state associated with XAP2. This is the first time EGCG has been demonstrated to directly bind hsp90 and the first indication that GT may exert its chemopreventive effects through an interaction with the common chaperone hsp90.},
	number = {13},
	urldate = {2020-03-24},
	journal = {Biochemistry},
	author = {Palermo, Christine M. and Westlake, Claire A. and Gasiewicz, Thomas A.},
	year = {2005},
	pages = {5041--5052},
	file = {ACS Full Text Snapshot:/home/matt/Zotero/storage/UHAYU3WX/bi047433p.html:text/html;Full Text PDF:/home/matt/Zotero/storage/ZK2U96WU/Palermo et al. - 2005 - Epigallocatechin Gallate Inhibits Aryl Hydrocarbon.pdf:application/pdf;ACS Full Text Snapshot:/home/matt/Zotero/storage/TIG79XTB/bi047433p.html:text/html;Full Text PDF:/home/matt/Zotero/storage/HR4DJ6M2/Palermo et al. - 2005 - Epigallocatechin Gallate Inhibits Aryl Hydrocarbon.pdf:application/pdf}
}

@article{park2020,
	title = {Unleashing the full potential of {Hsp90} inhibitors as cancer therapeutics through simultaneous inactivation of {Hsp90}, {Grp94}, and {TRAP1}},
	volume = {52},
	copyright = {2020 The Author(s)},
	issn = {2092-6413},
	url = {http://www.nature.com/articles/s12276-019-0360-x},
	doi = {10.1038/s12276-019-0360-x},
	abstract = {A new drug that blocks heat shock proteins (HSPs), helper proteins that are co-opted by cancer cells to promote tumor growth, shows promise for cancer treatment. Several drugs have targeted HSPs, since cancer cells are known to hijack these helper proteins to shield themselves from destruction by the body. However, the drugs have had limited success. Hye-Kyung Park and Byoung Heon Kang at Ulsan National Institutes of Science and Technology in South Korea and coworkers noticed that the drugs were not absorbed into mitochondria, a key cellular compartment, and HSPs in this compartment were therefore not being blocked. They identified a new HSP inhibitor that can reach every cellular compartment and inhibit all HSPs. Testing in mice showed that this inhibitor effectively triggered death of tumor cells, and therefore shows promise for anti-cancer therapy.},
	language = {en},
	number = {1},
	urldate = {2020-03-23},
	journal = {Experimental \& Molecular Medicine},
	author = {Park, Hye-Kyung and Yoon, Nam Gu and Lee, Ji-Eun and Hu, Sung and Yoon, Sora and Kim, So Yeon and Hong, Jun-Hee and Nam, Dougu and Chae, Young Chan and Park, Jong Bae and Kang, Byoung Heon},
	year = {2020},
	pages = {79--91},
	file = {Snapshot:/home/matt/Zotero/storage/QV2MGWM7/s12276-019-0360-x.html:text/html;Full Text PDF:/home/matt/Zotero/storage/TJTKRK6V/Park et al. - 2020 - Unleashing the full potential of Hsp90 inhibitors .pdf:application/pdf}
}

@article{rothan2019,
	title = {Small molecule grp94 inhibitors block dengue and {Zika} virus replication},
	volume = {171},
	issn = {0166-3542},
	url = {http://www.sciencedirect.com/science/article/pii/S0166354219302402},
	doi = {10.1016/j.antiviral.2019.104590},
	abstract = {Two major flaviviruses, dengue virus (DENV) and Zika virus (ZIKV), cause severe health and economic burdens worldwide. Recently, genome-wide screenings have uncovered the importance of regulators of the Hrd1 ubiquitin ligase-mediated endoplasmic reticulum (ER)-associated degradation (ERAD) pathway for flavivirus replication in host cells. Here we report the identification of the compound Bardoxolone methyl (CDDO-me) as a potent inhibitor of the Hrd1 ubiquitin ligase-mediated ERAD, which possesses a broad-spectrum activity against both DENV and ZIKV. Cellular thermal shift assay (CETSA) suggested that CDDO-me binds to grp94, a key component of the Hrd1 pathway, at a low nanomolar concentration, whereas interaction was not detected with its paralog Hsp90. CDDO-me and the grp94 inhibitor PU-WS13 substantially suppressed DENV2 replication and the cytopathic effects caused by DENV and ZIKV infection. The antiviral activities of both compounds were demonstrated for all four DENV serotypes and four ZIKV strains in multiple human cell lines. This study defines grp94 as a crucial host factor for flavivirus replication and identified CDDO-me as a potent small molecule inhibitor of flavivirus infection. Inhibition of grp94 may contribute to the antiviral activity of CDDO-me. Further investigation of grp94 inhibitors may lead to a new class of broad-spectrum anti-flaviviral medications.},
	language = {en},
	urldate = {2020-03-23},
	journal = {Antiviral Research},
	author = {Rothan, Hussin A. and Zhong, Yongwang and Sanborn, Mark A. and Teoh, Teow Chong and Ruan, Jingjing and Yusof, Rohana and Hang, Jun and Henderson, Mark J. and Fang, Shengyun},
	year = {2019},
	keywords = {ERAD, Antiviral, CDDO-me, Dengue virus, grp94, Zika virus},
	pages = {104590},
	file = {ScienceDirect Full Text PDF:/home/matt/Zotero/storage/WIBXTVCZ/Rothan et al. - 2019 - Small molecule grp94 inhibitors block dengue and Z.pdf:application/pdf;ScienceDirect Snapshot:/home/matt/Zotero/storage/PSV9ZT2J/S0166354219302402.html:text/html;ScienceDirect Full Text PDF:/home/matt/Zotero/storage/I9IH2BFV/Rothan et al. - 2019 - Small molecule grp94 inhibitors block dengue and Z.pdf:application/pdf;ScienceDirect Snapshot:/home/matt/Zotero/storage/FTC4QRFL/S0166354219302402.html:text/html;ScienceDirect Snapshot:/home/matt/Zotero/storage/82KGZIKK/S0166354219302402.html:text/html}
}

@article{bickel2019,
	title = {C-terminal modulators of heat shock protein of 90 {kDa} ({HSP90}): {State} of development and modes of action},
	volume = {27},
	issn = {0968-0896},
	shorttitle = {C-terminal modulators of heat shock protein of 90 {kDa} ({HSP90})},
	url = {http://www.sciencedirect.com/science/article/pii/S0968089619309484},
	doi = {10.1016/j.bmc.2019.115080},
	abstract = {Cells constantly need to adopt to changing environmental conditions, maintaining homeostasis and proteostasis. Heat shock proteins are a diverse class of molecular chaperones that assist proteins in folding to prevent stress-induced misfolding and aggregation. The heat shock protein of 90 kDa (HSP90) is the most abundant heat shock protein. While basal expression of HSP90 is essential for cell survival, in many tumors elevated HSP90 levels are found, which is often associated with bad prognosis. Therefore, HSP90 has emerged as a major target in tumor therapy. The HSP90 machinery is very complex in that it involves large conformational changes during the chaperoning cycle and a variety of co-chaperones. At the same time, this complexity offers a plethora of possibilities to interfere with HSP90 function. The best characterized class of HSP90 modulators are competitive inhibitors targeting the N-terminal ATP-binding pocket. Nineteen compounds of this class entered clinical trials. However, due to severe adverse effects, including induction of the heat shock response, no N-terminal inhibitor has been approved by the FDA so far. As alternatives, compounds commonly referred to as {\textquotedblleft}C-terminal inhibitors{\textquotedblright} have been developed, either as natural product-based analogues or by rational design, which employ multiple mechanisms to modulate HSP90 function, including modulation of the interaction with co-chaperones, induction of conformational changes that influence the chaperoning cycle, or inhibition of C-terminal dimerization. In this review, we summarize the current development state of characteristic C-terminal inhibitors, with an emphasis on their (proposed) molecular modes of action and binding sites.},
	language = {en},
	number = {21},
	urldate = {2020-03-23},
	journal = {Bioorganic \& Medicinal Chemistry},
	author = {Bickel, David and Gohlke, Holger},
	year = {2019},
	keywords = {HSP90, C-terminal inhibitors, Drug development, ECGC, Novobiocin},
	pages = {115080},
	file = {ScienceDirect Full Text PDF:/home/matt/Zotero/storage/CYKIHT29/Bickel and Gohlke - 2019 - C-terminal modulators of heat shock protein of 90 .pdf:application/pdf;ScienceDirect Snapshot:/home/matt/Zotero/storage/BVXSLXZX/S0968089619309484.html:text/html}
}

@phdthesis{khandelwal_unfolding_2016,
	title = {Unfolding the {Hsp90} {Foldasome}: {Structure}-{Activity} {Relationship} {Studies} on {EGCG} and {Development} of {Isoform}-{Selective} {Inhibitors}},
	copyright = {Copyright held by the author.},
	shorttitle = {Unfolding the {Hsp90} {Foldasome}},
	url = {https://kuscholarworks.ku.edu/handle/1808/25768},
	abstract = {The 90 kDa heat shock proteins (Hsp90) are critical for the maintenance of cellular homeostasis and mitigate the effects of cellular stress and therefore, play an important role in cell survival. Hsp90, as a molecular chaperone, folds nascent polypeptides and denatured proteins to their biologically relevant conformations. Many of the proteins dependent upon Hsp90 are essential to the growth and proliferation of cancer cells. In fact, proteins associated with all ten hallmarks of cancer are dependent upon the Hsp90 protein folding machinery. Consequently, inhibition of Hsp90 represents a combinatorial approach for the treatment of cancer. 17 small molecule inhibitors of Hsp90 have entered clinical trials, all of which bind Hsp90 N-terminus and exhibit pan-inhibitory activity against the four Hsp90 isoforms: Hsp90?, Hsp90?, Grp94, and Trap1. However, lack of isoform selectivity with current clinical candidates appears detrimental as more than 20 clinical trials have failed, citing hepatotoxicity, cardiotoxicity, and peripheral neuropathy amongst other side effects. Additionally, pan-inhibition of Hsp90 induces the pro-survival heat shock response, requiring the escalation of patient doses to overcome increased Hsp90 expression. Therefore, alternative approaches for Hsp90 modulation are highly sought after. Isoform-selective inhibition of Hsp90 provides an opportunity to address the aforementioned detriments associated with pan-Hsp90 N-terminal inhibitors. Hydrolysis of ATP by the N-terminal nucleoside binding pocket is required for the maturation of client protein substrates, and all four Hsp90{\textquoteright}s share 85\% identity within this region. Consequently, the discovery of isoform-selective inhibitors has been challenging. Described herein is the rationale for development of isoform selective inhibitors and the identification of the first isoform selective inhibitors of Hsp90? and Hsp90?-isoforms. Unlike the N-terminus, inhibition of the Hsp90 C-terminus does not induce the heat shock response and hence, C-terminal inhibitors manifest the desired cytotoxic affect against cancer cells. However, absence of a co-crystal structure and lack of lead compounds, have resulted in limited success towards the development of Hsp90 C-terminal inhibitors. Recently, EGCG, a green tea polyphenol, was shown to bind at the C-terminus of Hsp90. Structure activity relationships studies were conducted on EGCG for improved Hsp90 inhibition and are also presented.},
	language = {en},
	urldate = {2020-03-22},
	author = {Khandelwal, Anuj},
	year = {2016},
	file = {Snapshot:/home/matt/Zotero/storage/4XZIBHMH/25768.html:text/html;Full Text PDF:/home/matt/Zotero/storage/GKNQ8E47/Khandelwal - 2016 - Unfolding the Hsp90 Foldasome Structure-Activity .pdf:application/pdf}
}

@article{trevisanato2000,
	title = {Tea and {Health}},
	volume = {58},
	issn = {0029-6643},
	url = {https://academic.oup.com/nutritionreviews/article/58/1/1/1926564},
	doi = {10.1111/j.1753-4887.2000.tb01818.x},
	abstract = {Abstract.  Tea is a pleasant, popular, socially accepted, economical, and safe drink that is enjoyed every day by hundreds of millions of people across all cont},
	language = {en},
	number = {1},
	urldate = {2020-03-22},
	journal = {Nutr Rev},
	author = {Trevisanato, Siro I. and Kim, Young In},
	year = {2000},
	pages = {1--10},
	file = {Snapshot:/home/matt/Zotero/storage/KD5JLB4A/1926564.html:text/html;Full Text PDF:/home/matt/Zotero/storage/ZY5TJMCP/Trevisanato and Kim - 2000 - Tea and Health.pdf:application/pdf}
}

@article{soussi2006,
	title = {Stress proteins ({Hsp72}/73, {Grp94}) expression pattern in rat organs following metavanadate administration. {Effect} of green tea drinking},
	volume = {44},
	issn = {0278-6915},
	url = {http://www.sciencedirect.com/science/article/pii/S0278691506000020},
	doi = {10.1016/j.fct.2005.12.007},
	abstract = {Expression pattern of heat shock proteins (Hsp) 72/73 and glucose regulated protein (Grp) 94 was studied in liver, kidney and testis of rats injected with sublethal doses of ammonium metavanadate (5mg/kg/day). In addition, some batches of animals were given green tea decoction, known to be rich in anti-oxidative compounds, as sole beverage in order to evaluate its protective properties. In control animals, the stress proteins expression was found to be organ-dependant: anti-Grp94 antibody revealed two bands at 96 and 98kDa in kidney and liver whereas the 98kDa band only was found in testis; anti-Hsp72/73 antibody revealed that the constitutive Hsp73 was present in all organs whereas the inducible Hsp72 was only present in kidney and testis. In kidney of vanadium-treated rats, Hsp73 was over-expressed by about 50\% whereas Hsp72 was down-regulated by 50{\textendash}80\%. No such effects were observed in liver and testis. In liver and kidney of vanadium-treated rats, Grp94 was over-expressed by 50\% and 150\% respectively whereas no change was found in testis. In rats given green tea as sole beverage, the 96kDa protein expression level in liver was reduced both in controls and in vanadium-treated animals. However, green tea drinking failed to prevent the vanadium-induced Hsp72 under-expression in kidney of vanadium-treated rats.},
	language = {en},
	number = {7},
	urldate = {2020-03-22},
	journal = {Food and Chemical Toxicology},
	author = {Soussi, A. and Gaubin, Y. and Beau, B. and Murat, J. C. and Soleilhavoup, J. P. and Croute, F. and El Feki, A.},
	year = {2006},
	keywords = {Green tea, Metavanadate, Rat organs, Stress proteins},
	pages = {1031--1037},
	file = {ScienceDirect Full Text PDF:/home/matt/Zotero/storage/VDR4YQHD/Soussi et al. - 2006 - Stress proteins (Hsp7273, Grp94) expression patte.pdf:application/pdf;ScienceDirect Snapshot:/home/matt/Zotero/storage/8XNXDN9U/S0278691506000020.html:text/html}
}

@incollection{jiang_hsp90_2019,
	address = {Cham},
	series = {Heat {Shock} {Proteins}},
	title = {{HSP90} {Inhibitors} {Blocking} {Multiple} {Oncogenic} {Signaling} {Pathways} for the {Treatment} of {Cancer}},
	isbn = {978-3-030-03952-3},
	url = {https://doi.org/10.1007/978-3-030-03952-3_20},
	abstract = {Heat shock protein 90 (HSP90) is an ATP-dependent molecular chaperone which plays important roles in the development of cancer. Inhibition of the HSP90 chaperone function can disrupt multiple cancer dependent signaling pathways and result in potent anti-cancer effects, which has been a promising anti-cancer strategy. Up to now, HSP90 inhibitors with different mechanisms have been developed, including HSP90 N-terminal inhibitors (pan-isoform and isoform selective), C-terminal inhibitors and HSP90-cochaperone protein-protein interaction (PPI) inhibitors. In this chapter, we will review the current development of HSP90 inhibitors as anti-cancer agents.},
	language = {en},
	urldate = {2020-03-22},
	booktitle = {Heat {Shock} {Proteins} in {Signaling} {Pathways}},
	publisher = {Springer International Publishing},
	author = {Jiang, Fen and Xu, Xiao-Li and You, Qi-Dong},
	editor = {Asea, Alexzander A. A. and Kaur, Punit},
	year = {2019},
	doi = {10.1007/978-3-030-03952-3_20},
	keywords = {GRP94, TRAP1, Cancer, HSP90 inhibitor, HSP90-CDC37 PPI, Isoform selective},
	pages = {397--429},
	file = {Springer Full Text PDF:/home/matt/Zotero/storage/5FQL692C/Jiang et al. - 2019 - HSP90 Inhibitors Blocking Multiple Oncogenic Signa.pdf:application/pdf}
}

@article{chen2005,
	title = {The {HSP90} family of genes in the human genome: {Insights} into their divergence and evolution},
	volume = {86},
	issn = {0888-7543},
	shorttitle = {The {HSP90} family of genes in the human genome},
	url = {http://www.sciencedirect.com/science/article/pii/S0888754305002430},
	doi = {10.1016/j.ygeno.2005.08.012},
	abstract = {HSP90 proteins are important molecular chaperones. Transcriptome and genome analyses revealed that the human HSP90 family includes 17 genes that fall into four classes. A standardized nomenclature for each of these genes is presented here. Classes HSP90AA, HSP90AB, HSP90B, and TRAP contain 7, 6, 3, and 1 genes, respectively. HSP90AA genes mapped onto chromosomes 1, 3, 4, and 11; HSP90AB genes mapped onto 3, 4, 6, 13 and 15; HSP90B genes mapped onto 1, 12, and 15; and the TRAP1 gene mapped onto 16. Six genes, HSP90AA1, HSP90AA2, HSP90N, HSP90AB1, HSP90B1 and TRAP1, were recognized as functional, and the remaining 11 genes were considered putative pseudogenes. Amino acid polymorphic variants were detected for genes HSP90AA1, HSP90AA2, HSP90AB1, HSP90B1, and TRAP1. The structures of these genes and the functional motifs and polymorphic variants of their proteins were documented and the features and functions of their proteins were discussed. Phylogenetic analyses based on both nucleotide and protein data demonstrated that HSP90(AA~+~AB~+~B) formed a monophyletic clade, whereas TRAP is a relatively distant paralogue of this clade.},
	language = {en},
	number = {6},
	urldate = {2020-02-12},
	journal = {Genomics},
	author = {Chen, Bin and Piel, William H. and Gui, Liming and Bruford, Elspeth and Monteiro, Ant{\'o}nia},
	year = {2005},
	keywords = {HSP90, Evolution, Gene, Genome, Human, Nomenclature, Polymorphism, TRAP},
	pages = {627--637},
	file = {ScienceDirect Full Text PDF:/home/matt/Zotero/storage/9JWPR289/Chen et al. - 2005 - The HSP90 family of genes in the human genome Ins.pdf:application/pdf;ScienceDirect Snapshot:/home/matt/Zotero/storage/WDZF2LA8/S0888754305002430.html:text/html}
}

@article{motohashi1997,
	title = {K+ is an indispensable cofactor for {GrpE} stimulation of {ATPase} activity of {DnaK}{\textperiodcentered}{DnaJ} complex from {Thermus} thermophilus},
	volume = {412},
	copyright = {FEBS Letters 412 (1997) 1873-3468 {\textcopyright} 2015 Federation of European Biochemical Societies},
	issn = {1873-3468},
	url = {https://febs.onlinelibrary.wiley.com/doi/abs/10.1016/S0014-5793%2897%2900847-8},
	doi = {10.1016/S0014-5793(97)00847-8},
	abstract = {K+ is an indispensable cofactor for ATPase activity of eukaryotic cytosolic Hsp70 chaperone systems which lack a GrpE homolog. In the case of the bacterial Hsp70 (DnaK) system, GrpE, a nucleotide exchange factor, stimulates ATPase activity but little is known about the effect of K+. Here, we have cloned a grpE gene from a thermophile, Thermus thermophilus, and purified a homodimeric GrpE protein. Using proteins of this bacterium, we found that the GrpE stimulation of ATPase activity of DnaK{\textperiodcentered}DnaJ complex was absolutely dependent on the presence of K+.},
	language = {en},
	number = {3},
	urldate = {2020-02-10},
	journal = {FEBS Letters},
	author = {Motohashi, Ken and Yohda, Masafumi and Odaka, Masafumi and Yoshida, Masasuke},
	year = {1997},
	keywords = {Hsp70, DnaJ, DnaK, GrpE, Heat-shock protein, DnaK{\textperiodcentered}DnaJ complex of T. thermophilus, GrpE of T. thermophilus, heat-shock protein of 70 kDa, Molecular chaperone, T.DnaK{\textperiodcentered}DnaJ complex, T.GrpE},
	pages = {633--636},
	file = {Full Text PDF:/home/matt/Zotero/storage/BRC36VET/Motohashi et al. - 1997 - K+ is an indispensable cofactor for GrpE stimulati.pdf:application/pdf;Snapshot:/home/matt/Zotero/storage/3CRB4WKZ/S0014-5793(97)00847-8.html:text/html}
}

@article{ostrovsky2009,
	title = {The {Chaperone} {Activity} of {GRP94} {Toward} {Insulin}-like {Growth} {Factor} {II} {Is} {Necessary} for the {Stress} {Response} to {Serum} {Deprivation}},
	volume = {20},
	issn = {1059-1524},
	url = {https://www.molbiolcell.org/doi/full/10.1091/mbc.E08-04-0346},
	doi = {10.1091/mbc.e08-04-0346},
	abstract = {Insulin-like growth factor (IGF)-II is a hormone with mitogenic activity for many cell types and tissues. We demonstrate that its intracellular processing and secretion strictly depend on the endoplasmic reticulum chaperone glucose-regulated protein (GRP) 94. GRP94 interacts physically and transiently with pro-IGF-II intermediates, and its activity is essential for secretion of active IGF-II, thus establishing IGF-II as a client of GRP94. Embryonic stem (ES) cells that lack GRP94 are hypersensitive to stress conditions such as serum deprivation and die by apoptosis because they cannot respond to the stress by producing active IGF-II. This chaperone{\textendash}client interaction may explain the previously documented antiapoptotic activity of GRP94 in a number of stress responses.},
	number = {6},
	urldate = {2020-02-07},
	journal = {MBoC},
	author = {Ostrovsky, Olga and Ahmed, Noreen T. and Argon, Yair},
	year = {2009},
	pages = {1855--1864},
	file = {Snapshot:/home/matt/Zotero/storage/ZTI8WZKF/mbc.html:text/html;Full Text PDF:/home/matt/Zotero/storage/W4XLWTK6/Ostrovsky et al. - 2009 - The Chaperone Activity of GRP94 Toward Insulin-lik.pdf:application/pdf}
}

@article{yun2004,
	title = {Novobiocin {Induces} a {Distinct} {Conformation} of {Hsp90} and {Alters} {Hsp90}-{Cochaperone}-{Client} {Interactions}},
	volume = {43},
	issn = {0006-2960},
	url = {https://doi.org/10.1021/bi0497998},
	doi = {10.1021/bi0497998},
	abstract = {Hsp90 functions to facilitate the folding of newly synthesized and denatured proteins. Hsp90 function is modulated through its interactions with cochaperones and the binding and hydrolysis of ATP. Recently, novobiocin has been shown to bind to a second nucleotide binding site located within the C-terminal domain of Hsp90. In this report, we have examined the effect of novobiocin on Hsp90 function in reticulocyte lysate. Novobiocin specifically inhibited the maturation of the heme-regulated eIF2$\alpha$ kinase (HRI) in a concentration-dependent manner. Novobiocin induced the dissociation of Hsp90 and Cdc37 from immature HRI, while the Hsp90 cochaperones p23, FKBP52, and protein phosphatase 5 remained associated with immature HRI. Proteolytic fingerprinting of Hsp90 indicated that novobiocin had a distinct effect on the conformation of Hsp90, and molybdate lowered the concentration of novobiocin required to alter Hsp90's conformation by 10-fold. The recombinant C-terminal domain of Hsp90 adopted a proteolytic resistant conformation in the presence of novobiocin, indicating that alteration of Hsp90/cochaperone interactions was not the cause of the novobiocin-induced protease resistance within Hsp90's C-terminal domain. The concentration dependence of this novobiocin-induced conformation change correlated with the dissociation of Hsp90 and Cdc37 from immature HRI and novobiocin-induced inhibition of Hsp90/Cdc37-dependent activation of HRI's autokinase activity. The data suggest that binding of novobiocin to the C-terminal nucleotide binding site of Hsp90 induces a change in Hsp90's conformation leading to the dissociation of bound kinase. The unique structure and properties of novobocin-bound Hsp90 suggest that it may represent the {\textquotedblleft}client-release{\textquotedblright} conformation of the Hsp90 machine.},
	number = {25},
	urldate = {2020-02-05},
	journal = {Biochemistry},
	author = {Yun, Bo-Geon and Huang, Wenjun and Leach, Natalie and Hartson, Steven D. and Matts, Robert L.},
	year = {2004},
	pages = {8217--8229},
	file = {ACS Full Text Snapshot:/home/matt/Zotero/storage/RYPUMZ9Z/bi0497998.html:text/html;Full Text PDF:/home/matt/Zotero/storage/6MKHWJNS/Yun et al. - 2004 - Novobiocin Induces a Distinct Conformation of Hsp9.pdf:application/pdf}
}

@article{linnert2012,
	title = {{NMR} assignments of the {FKBP}-type {PPIase} domain of the human aryl-hydrocarbon receptor-interacting protein ({AIP})},
	volume = {6},
	issn = {1874-270X},
	url = {https://doi.org/10.1007/s12104-012-9359-0},
	doi = {10.1007/s12104-012-9359-0},
	abstract = {The aryl-hydrocarbon receptor-interacting protein (AIP) interacts with several protein binding partners and has been associated with pituitary tumor development. Here, we report nearly complete 1H, 13C and 15N chemical shift assignments for the N-terminal AIP2{\textendash}166 segment, which has been predicted to represent a FKBP-type PPIase domain. Sequence alignment with the prototypic FKBP12, however, reveals disagreements between the AIP chemical shift index consensus and the corresponding FKBP12 secondary structure elements.},
	language = {en},
	number = {2},
	urldate = {2020-02-04},
	journal = {Biomol NMR Assign},
	author = {Linnert, Miriam and Haupt, Katja and Lin, Yi-Jan and Kissing, Sandra and Paschke, Anne-Katrin and Fischer, Gunter and Weiwad, Matthias and L{\"u}cke, Christian},
	year = {2012},
	keywords = {AHR, ARA9, ARNT, FKBP37.7, Pituitary tumor development, XAP2},
	pages = {209--212},
	file = {Springer Full Text PDF:/home/matt/Zotero/storage/AZSQKXZ9/Linnert et al. - 2012 - NMR assignments of the FKBP-type PPIase domain of .pdf:application/pdf}
}

@article{bell2000,
	title = {Binding of {Aryl} {Hydrocarbon} {Receptor} ({AhR}) to {AhR}-interacting {Protein} {THE} {ROLE} {OF} hsp90},
	volume = {275},
	issn = {0021-9258, 1083-351X},
	url = {http://www.jbc.org/content/275/46/36407},
	doi = {10.1074/jbc.M004236200},
	abstract = {The aryl hydrocarbon receptor (AhR) has been shown to interact with an immunophilin-like molecule known as AhR-interacting protein (AIP) and to enhance AhR function. We show here that AIP associates with AhR homologues from mouse and fish, which can bind ligands such as dioxin, but nonligand binding homologues fromCaenorhabditis elegans or Drosophila do not bind to AIP. However, a minimal ligand-binding domain of the AhR is incapable of binding AIP. The binding of AIP to AhR in reticulocyte lysate shows several of the characteristics of an hsp90-dependent process, including sensitivity to geldanamycin and temperature and a requirement for ATP or nonhydrolyzable analogues. Purified AIP binds to the C terminus of hsp90, and mutation of a conserved basic residue in the tetratricopeptide repeats of AIP (K266A, analogous to K97A in protein phosphatase 5) abolishes binding to hsp90. Mutation of K266A in AIP reduces binding to AhR by 75{\textendash}80\%; the geldanamycin sensitivity of this complex shows that AhR stabilizes the AIP-hsp90-AhR complex. The $\alpha$-helical C terminus of AIP, which is outside the tetratricopeptide repeat domain, is absolutely required for binding to AhR as shown by deletions of the C-terminal 5 amino acids or alanine-scanning mutagenesis, but it is not required for binding of AIP to hsp90. The data support a model where 1) AIP binds to both hsp90 and AhR; 2) hsp90 is required for AhR-AIP binding; and 3) the binding of AhR to AIP stabilizes the AIP-hsp90-AhR complex.},
	language = {en},
	number = {46},
	urldate = {2020-02-04},
	journal = {J. Biol. Chem.},
	author = {Bell, David R. and Poland, Alan},
	year = {2000},
	pmid = {10961990},
	pages = {36407--36414},
	file = {Snapshot:/home/matt/Zotero/storage/GN62E752/36407.html:text/html;Full Text PDF:/home/matt/Zotero/storage/2WZFDE8M/Bell and Poland - 2000 - Binding of Aryl Hydrocarbon Receptor (AhR) to AhR-.pdf:application/pdf}
}

@article{fujiki1999,
	title = {Two stages of cancer prevention with green tea},
	volume = {125},
	issn = {1432-1335},
	url = {https://doi.org/10.1007/s004320050321},
	doi = {10.1007/s004320050321},
	abstract = {Cancer chemoprevention is a new and important medical science in its own right. On the occasion of my presentation entitled {\textquotedblleft}Natural agents and cancer chemoprevention{\textquotedblright} at the 90th AACR Meeting in 1999, I summarized our recent results on cancer prevention with green tea. In this article, the present status of clinical trials supported by the Chemoprevention Branch of the National Cancer Institute in the United States is first described by way of introduction. Although various natural products are now under investigation in phase I clinical trials, green tea has, perhaps, the greatest potential for further development. In order to expand our understanding of the effects of tea polyphenols and green tea, I review their ability to inhibit growth and cause apoptosis of cancer cells, their distribution into target organs and their other cancer-preventing properties. In addition, the paper focuses on the significance of reducing tumor necrosis factor $\alpha$ (TNF$\alpha$) gene expression in cells and TNF$\alpha$ release from cells as essential activities for cancer prevention. As for the amounts of green tea effective in cancer prevention, I present two results from our Research Institute: a prospective cohort study with over 8000 individuals in Saitama Prefecture revealed that the daily consumption of at least ten Japanese-size cups of green tea resulted in delayed cancer onset, and a follow-up study of breast cancer patients conducted at our Hospital found that stages I and II breast cancer patients consuming over five cups per day experienced a lower recurrence rate and longer disease-free period than those consuming fewer than four cups per day. Thus, I propose here, for the first time, the two-stage approach to analyzing cancer prevention with green tea: cancer prevention before cancer onset and cancer prevention following cancer treatment. As an additional example of cancer prevention with natural agents, kava, a daily beverage in Fiji, is mentioned. All the evidence reminds us of the significance of alternative medicine in practical cancer prevention.},
	language = {en},
	number = {11},
	urldate = {2020-02-04},
	journal = {J Cancer Res Clin Oncol},
	author = {Fujiki, Hirota},
	year = {1999},
	keywords = {Breast Cancer Patient, Cancer Prevention, Daily Consumption, Natural Agent, Polyphenol},
	pages = {589--597},
	file = {Springer Full Text PDF:/home/matt/Zotero/storage/MRPIF9LC/Fujiki - 1999 - Two stages of cancer prevention with green tea.pdf:application/pdf}
}

@article{hao2010,
	title = {{HSP90} and its inhibitors ({Review})},
	volume = {23},
	issn = {1021-335X},
	url = {http://www.spandidos-publications.com/10.3892/or_00000787/abstract},
	doi = {10.3892/or_00000787},
	number = {6},
	urldate = {2020-02-04},
	journal = {Oncology Reports},
	author = {Hao, Huifang and Naomoto, Yoshio and Bao, Xiaohong and Watanabe, Nobuyuki and Sakurama, Kazufumi and Noma, Kazuhiro and Motoki, Takayuki and Tomono, Yasuko and Fukazawa, Takuya and Shirakawa, Yasuhiro and Yamatsuji, Tomoki and Matsuoka, Junji and Takaoka, Munenori},
	year = {2010},
	pages = {1483--1492},
	file = {Snapshot:/home/matt/Zotero/storage/XQAPEN8J/1483.html:text/html;Full Text PDF:/home/matt/Zotero/storage/LX9D2BWN/Hao et al. - 2010 - HSP90 and its inhibitors (Review).pdf:application/pdf}
}

@article{li2019,
	title = {Heat {Shock} {Protein} 90 {Inhibitors}: {An} {Update} on {Achievements}, {Challenges}, and {Future} {Directions}},
	issn = {0022-2623},
	shorttitle = {Heat {Shock} {Protein} 90 {Inhibitors}},
	url = {https://doi.org/10.1021/acs.jmedchem.9b00940},
	doi = {10.1021/acs.jmedchem.9b00940},
	abstract = {Hsp90 is one of the most important chaperones involved in regulating the maturation of more than 300 client proteins, many of which are closely associated with refractory diseases, including cancer, neurodegenerative diseases, and viral infections. Clinical Hsp90 inhibitors bind to the ATP pocket in the N-terminal domain of Hsp90 and subsequently suppress the ATPase activity of Hsp90. Recently, with the increased understanding of the discrepancies in the isoforms of Hsp90 and the modes of Hsp90-co-chaperone-client complex interactions, some new strategies for Hsp90 inhibition have emerged. Novel Hsp90 inhibitors that offer selective suppression of Hsp90 isoforms or specific disruption of Hsp90-co-chaperone protein{\textendash}protein interactions are expected to show with satisfactory efficacy and safety profiles. This review summarizes the recent progress in Hsp90 inhibitors. Additionally, Hsp90 inhibitory strategies are emphasized in this review.},
	urldate = {2020-02-04},
	journal = {J. Med. Chem.},
	author = {Li, Li and Wang, Lei and You, Qi-Dong and Xu, Xiao-Li},
	year = {2019},
	file = {ACS Full Text Snapshot:/home/matt/Zotero/storage/F87WBLT7/acs.jmedchem.html:text/html;Full Text PDF:/home/matt/Zotero/storage/HBBIBUAS/Li et al. - 2019 - Heat Shock Protein 90 Inhibitors An Update on Ach.pdf:application/pdf}
}

@article{tran2010,
	title = {Epigallocatechin-3-gallate suppresses the expression of {HSP70} and {HSP90} and exhibits anti-tumor activity in vitro and in vivo},
	volume = {10},
	issn = {1471-2407},
	url = {https://doi.org/10.1186/1471-2407-10-276},
	doi = {10.1186/1471-2407-10-276},
	abstract = {Epigallocatechin-3-gallate (EGCG), one of the major catechins in green tea, is a potential chemopreventive agent for various cancers. The aim of this study was to examine the effect of EGCG on the expression of heat shock proteins (HSPs) and tumor suppression.},
	number = {1},
	urldate = {2020-02-04},
	journal = {BMC Cancer},
	author = {Tran, Phan LCHB and Kim, Soo-A and Choi, Hong Seok and Yoon, Jung-Hoon and Ahn, Sang-Gun},
	year = {2010},
	pages = {276},
	file = {Full Text:/home/matt/Zotero/storage/R2D5VMUB/Tran et al. - 2010 - Epigallocatechin-3-gallate suppresses the expressi.pdf:application/pdf;Snapshot:/home/matt/Zotero/storage/IACG8QVW/1471-2407-10-276.html:text/html}
}

@article{li2009,
	title = {(-)-{Epigallocatechin}-3-gallate {Inhibits} {Hsp90} {Function} by {Impairing} {Hsp90} {Association} with {Cochaperones} in {Pancreatic} {Cancer} {Cell} {Line} {Mia} {Paca}-2},
	volume = {6},
	issn = {1543-8384},
	url = {https://doi.org/10.1021/mp900037p},
	doi = {10.1021/mp900037p},
	abstract = {(-)-Epigallocatechin-3-gallate [(-)-EGCG], the most abundant polyphenolic catechin in green tea, showed chemoprevention and anticancer activities. (-)-EGCG was reported to bind to the C-terminal domain of heat shock protein 90 (Hsp90). The purpose of this study is to investigate (-)-EGCG as a novel Hsp90 inhibitor to impair Hsp90 superchaperone complex for simultaneous downregulation of oncogenic proteins in pancreatic cancer cells. MTS assay showed that (-)-EGCG exhibited antiproliferative activity against pancreatic cancer cell line Mia Paca-2 in vitro with IC50 below 50 $\mu$M. (-)-EGCG increased caspase-3 activity up to 3-fold in a time- and concentration-dependent manner. Western blotting analysis demonstrated that (-)-EGCG induced downregulation of oncogenic Hsp90 client proteins by approximately 70-95\%, including Akt, Cdk4, Raf-1, Her-2, and pERK. Co-immunoprecipitation showed that (-)-EGCG decreased the association of cochaperones p23 and Hsc70 with Hsp90 by more than 50\%, while it had little effect on the ATP binding to Hsp90. Proteolytic fingerprinting assay confirmed direct binding between (-)-EGCG and the Hsp90 C-terminal domain. These data suggest that the binding of (-)-EGCG to Hsp90 impairs the association of Hsp90 with its cochaperones, thereby inducing degradation of Hsp90 client proteins, resulting antiproliferating effects in pancreatic cancer cells.},
	number = {4},
	urldate = {2020-02-04},
	journal = {Mol. Pharmaceutics},
	author = {Li, Yanyan and Zhang, Tao and Jiang, Yiqun and Lee, Hsiu-Fang and Schwartz, Steven J. and Sun, Duxin},
	year = {2009},
	pages = {1152--1159},
	file = {ACS Full Text Snapshot:/home/matt/Zotero/storage/5HWXJ329/mp900037p.html:text/html;Full Text PDF:/home/matt/Zotero/storage/R8L3XRMJ/Li et al. - 2009 - (-)-Epigallocatechin-3-gallate Inhibits Hsp90 Func.pdf:application/pdf}
}

@misc{ann_beltz_mechanisms_2006,
	type = {Text},
	title = {Mechanisms of {Cancer} {Prevention} by {Green} and {Black} {Tea} {Polyphenols}},
	url = {https://www.ingentaconnect.com/content/ben/acamc/2006/00000006/00000005/art00001},
	language = {en},
	urldate = {2020-02-04},
	author = {Ann Beltz, Lisa and Kay Bayer, Diana and Lynn Moss, Amber and Mitchell Simet, Ira},
	year = {2006},
	doi = {info:doi/10.2174/187152006778226468},
	file = {Snapshot:/home/matt/Zotero/storage/LUIZ668V/art00001.html:text/html}
}

@article{khan2006,
	title = {Targeting {Multiple} {Signaling} {Pathways} by {Green} {Tea} {Polyphenol} (-)-{Epigallocatechin}-3-{Gallate}},
	volume = {66},
	copyright = {{\textcopyright}2006 American Association for Cancer Research.},
	issn = {0008-5472, 1538-7445},
	url = {https://cancerres.aacrjournals.org/content/66/5/2500},
	doi = {10.1158/0008-5472.CAN-05-3636},
	abstract = {Cell signaling pathways, responsible for maintaining a balance between cell proliferation and death, have emerged as rational targets for the management of cancer. Emerging data amassed from various laboratories around the world suggests that green tea, particularly its major polyphenolic constituent (-)-epigallocatechin-3-gallate (EGCG), possesses remarkable cancer chemopreventive and therapeutic potential against various cancer sites in animal tumor bioassay systems and in some human epidemiologic studies. EGCG has been shown to modulate multiple signal transduction pathways in a fashion that controls the unwanted proliferation of cells, thereby imparting strong cancer chemopreventive as well as therapeutic effects. This review discusses the modulations of important signaling events by EGCG and their implications in cancer management.(Cancer Res 2006;66(5):2500{\textendash}5)},
	language = {en},
	number = {5},
	urldate = {2020-02-04},
	journal = {Cancer Res},
	author = {Khan, Naghma and Afaq, Farrukh and Saleem, Mohammad and Ahmad, Nihal and Mukhtar, Hasan},
	year = {2006},
	pmid = {16510563},
	pages = {2500--2505},
	file = {Snapshot:/home/matt/Zotero/storage/AJJEABSG/2500.html:text/html;Full Text PDF:/home/matt/Zotero/storage/VRNMZ9CF/Khan et al. - 2006 - Targeting Multiple Signaling Pathways by Green Tea.pdf:application/pdf}
}

@article{verma2016,
	title = {Hsp90: {Friends}, clients and natural foes},
	volume = {127},
	issn = {0300-9084},
	shorttitle = {Hsp90},
	url = {http://www.sciencedirect.com/science/article/pii/S0300908416301079},
	doi = {10.1016/j.biochi.2016.05.018},
	abstract = {Hsp90, a homodimeric ATPase, is responsible for the correct folding of a number of newly synthesized polypeptides in addition to the correct folding of denatured/misfolded client proteins. It requires several co-chaperones and other partner proteins for chaperone activity. Due to the involvement of Hsp90-dependent client proteins in a variety of oncogenic signaling pathways, Hsp90 inhibition has emerged as one of the leading strategies for anticancer chemotherapeutics. Most of Hsp90 inhibitors blocks the N terminal ATP binding pocket and prevents the conformational changes which are essential for the loading of co-chaperones and client proteins. Several other inhibitors have also been reported which disrupt chaperone cycle in ways other than binding to N terminal ATP binding pocket. The Hsp90 inhibition is associated with heat shock response, mediated by HSF-1, to overcome the loss of Hsp90 and sustain cell survival. This review is an attempt to give an over view of all the important players of chaperone cycle.},
	language = {en},
	urldate = {2020-02-04},
	journal = {Biochimie},
	author = {Verma, Sharad and Goyal, Sukriti and Jamal, Salma and Singh, Aditi and Grover, Abhinav},
	year = {2016},
	keywords = {Hsp90, ATPase cycle, Co-chaperones, Heat shock response},
	pages = {227--240},
	file = {ScienceDirect Full Text PDF:/home/matt/Zotero/storage/9KRA6TR9/Verma et al. - 2016 - Hsp90 Friends, clients and natural foes.pdf:application/pdf;ScienceDirect Snapshot:/home/matt/Zotero/storage/PDKHTPTE/S0300908416301079.html:text/html}
}

@article{yin2009,
	title = {(-)-{Epigallocatechin}-3-gallate {Is} a {Novel} {Hsp90} {Inhibitor}},
	volume = {48},
	issn = {0006-2960},
	url = {https://doi.org/10.1021/bi801637q},
	doi = {10.1021/bi801637q},
	abstract = {(-)-Epigallocatechin-3-gallate (EGCG), a major component of green tea, protects against certain types of cancers, although the mechanism has not yet been determined. It was previously demonstrated that EGCG blocks aryl hydrocarbon receptor (AhR)-mediated transcription induced by the potent carcinogen 2,3,7,8-tetrachlorodibenzo-p-dioxin (TCDD). Unlike other AhR antagonists that directly bind to the AhR, EGCG inhibits AhR-mediated transcription by binding to hsp90. We hypothesize that EGCG exerts anti-AhR and anticancer effects by acting as an hsp90 inhibitor. Using proteolytic footprinting, immunoprecipitation, and an ATP-agarose pull-down assay, EGCG was found to directly modulate the conformation of hsp90 and bind at or near to a C-terminal ATP binding site. Hsp90 chaperone function, as assessed by its ability to mediate refolding of denatured luciferase, was inhibited by EGCG treatment. Hsp90 dimerization, which occurs at the C-terminal end, was also inhibited by EGCG treatment. Coimmunoprecipitation studies showed that EGCG stabilizes an AhR complex that includes hsp90 and XAP2 (hepatitis B virus X-associated protein 2), and decreases the association of aryl hydrocarbon nuclear translocator (Arnt) with ligand-activated AhR. Thus, EGCG, through its ability to bind to hsp90, blocks AhR response element (AhRE) recognition. These studies indicate a novel mechanism whereby EGCG inhibits ligand-induced AhRE binding and AhR-mediated transcriptional activity. In EGCG-treated human ovarian carcinoma SKOV3 cells, decreased levels of several cancer-related hsp90 client proteins, such as ErbB2, Raf-1 and phospho-AKT, were observed. EGCG also modified the association of hsp90 with several cochaperones. Overall, these data indicate that EGCG is a novel hsp90 inhibitor. Further studies are needed to determine if this has a role in the antitumor actions of EGCG.},
	number = {2},
	urldate = {2020-02-04},
	journal = {Biochemistry},
	author = {Yin, Zhengyu and Henry, Ellen C. and Gasiewicz, Thomas A.},
	year = {2009},
	pages = {336--345},
	file = {ACS Full Text Snapshot:/home/matt/Zotero/storage/RYND6GGA/bi801637q.html:text/html;Full Text PDF:/home/matt/Zotero/storage/S8SHZSQR/Yin et al. - 2009 - (-)-Epigallocatechin-3-gallate Is a Novel Hsp90 In.pdf:application/pdf}
}

@article{thomas2001,
	title = {{19F} {NMR} of {Trifluoroacetyl}-{Labeled} {Cysteine} {Mutants} of {Myoglobin}:  {Structural} {Probes} of {Nitric} {Oxide} {Bound} to the {H93G} {Cavity} {Mutant}},
	volume = {40},
	issn = {0006-2960},
	shorttitle = {{19F} {NMR} of {Trifluoroacetyl}-{Labeled} {Cysteine} {Mutants} of {Myoglobin}},
	url = {https://doi.org/10.1021/bi0101087},
	doi = {10.1021/bi0101087},
	abstract = {Nitric oxide (NO) binds to the myoglobin (Mb) cavity mutant, H93G, forming either a 5- or 6-coordinate Fe-NO heme complex. The H93G mutation replaces the proximal histidine of Mb with glycine, allowing exogenous ligands to occupy the proximal binding site. In the absence of the covalently attached proximal ligand, NO could bind to H93G from the proximal side of the heme rather than the typical diatomic binding pocket on the distal side when the 5-coordinate complex forms. The question of whether NO binds on the distal or proximal side was addressed by 19F NMR. Site-directed mutagenesis was used to introduce unique cysteine residues at the protein surface on either the distal (S58C) or proximal (L149C) side, approximately equidistant from and perpendicular to the heme plane of both wild-type and H93G Mb. The cysteine thiols were alkylated with 3-bromo-1,1,1-trifluoroacetone to attach a trifluoroacetyl group at the mutation site. 19F NMR spectra of 5-coordinate, NO bound S58C/H93G and L149C/H93G double mutants depict peaks with line widths of 100 and 23 Hz, respectively. As fluorine peaks broaden with increasing proximity to paramagnetic centers, such as 5-coordinate Fe-NO, the 19F NMR data are consistent with NO binding in the distal heme pocket of H93G, even in the absence of a sixth axial ligand. Additionally, 19F NMR spectra are reported for deoxy, oxy, CO, met CN, and met H2O forms of the labeled cysteine mutants. These results demonstrate that the fluorine probes are sensitive to subtle conformational changes in the protein structure due to ligation and oxidation state changes of the heme iron in Mb.},
	number = {29},
	urldate = {2020-02-03},
	journal = {Biochemistry},
	author = {Thomas, Melissa R. and Boxer, Steven G.},
	year = {2001},
	pages = {8588--8596},
	file = {ACS Full Text Snapshot:/home/matt/Zotero/storage/NDXVKL4Y/bi0101087.html:text/html;Full Text PDF:/home/matt/Zotero/storage/ZGPWPLCK/Thomas and Boxer - 2001 - 19F NMR of Trifluoroacetyl-Labeled Cysteine Mutant.pdf:application/pdf}
}

@article{vanpelt2017,
	title = {Unraveling the {CHIP}:{Hsp70} complex as an information processor for protein quality control},
	volume = {1865},
	issn = {1570-9639},
	shorttitle = {Unraveling the {CHIP}},
	url = {http://www.sciencedirect.com/science/article/pii/S1570963916302321},
	doi = {10.1016/j.bbapap.2016.11.005},
	abstract = {The CHIP:Hsp70 complex stands at the crossroads of the cellular protein quality control system. Hsp70 facilitates active refolding of misfolded client proteins, while CHIP directs ubiquitination of misfolded client proteins bound to Hsp70. The direct competition between CHIP and Hsp70 for the fate of misfolded proteins leads to the question: how does the CHIP:Hsp70 complex execute triage decisions that direct misfolded proteins for either refolding or degradation? The current body of literature points toward action of the CHIP:Hsp70 complex as an information processor that takes inputs in the form of client folding state, dynamics, and posttranslational modifications, then outputs either refolded or ubiquitinated client proteins. Herein we examine the CHIP:Hsp70 complex beginning with the structure and function of CHIP and Hsp70, followed by an examination of recent studies of the interactions and dynamics of the CHIP:Hsp70 complex.},
	language = {en},
	number = {2},
	urldate = {2020-01-23},
	journal = {Biochimica et Biophysica Acta (BBA) - Proteins and Proteomics},
	author = {VanPelt, Jamie and Page, Richard C.},
	year = {2017},
	keywords = {Dynamics, Allostery, Protein quality control, Protein refolding, Ubiquitination},
	pages = {133--141},
	file = {ScienceDirect Full Text PDF:/home/matt/Zotero/storage/BA8P4RWJ/VanPelt and Page - 2017 - Unraveling the CHIPHsp70 complex as an informatio.pdf:application/pdf;ScienceDirect Snapshot:/home/matt/Zotero/storage/K697I79L/S1570963916302321.html:text/html}
}

@article{mayer2015,
	title = {Hsp90: {Breaking} the {Symmetry}},
	volume = {58},
	issn = {1097-2765},
	shorttitle = {Hsp90},
	url = {http://www.sciencedirect.com/science/article/pii/S1097276515001367},
	doi = {10.1016/j.molcel.2015.02.022},
	abstract = {Hsp90 chaperones receive much attention due to their role in cancer and other pathological conditions, and a tremendous effort of many laboratories has contributed in the past decades to considerable progress in the understanding of their functions. Hsp90 chaperones exist as dimers and, with the help of cochaperones, promote the folding of numerous client proteins. Although the original view of these interactions suggested that these dimeric complexes were symmetrical, it is now clear that many features are asymmetrical. In this review we discuss several recent advances that highlight how asymmetric interactions with cochaperones as well as~asymmetric posttranslational modifications provide mechanisms to regulate client interactions and the progression through Hsp90{\textquoteright}s chaperone cycle.},
	language = {en},
	number = {1},
	urldate = {2020-01-22},
	journal = {Molecular Cell},
	author = {Mayer, Matthias~P. and Le~Breton, Laura},
	year = {2015},
	pages = {8--20},
	file = {ScienceDirect Full Text PDF:/home/matt/Zotero/storage/4JQW39C6/Mayer and Le~Breton - 2015 - Hsp90 Breaking the Symmetry.pdf:application/pdf;ScienceDirect Snapshot:/home/matt/Zotero/storage/TWKTM85N/S1097276515001367.html:text/html}
}

@article{pellecchia2000,
	title = {Structural insights into substrate binding by the molecular chaperone {DnaK}},
	volume = {7},
	copyright = {2000 Nature America Inc.},
	issn = {1545-9985},
	url = {https://www.nature.com/articles/nsb0400_298},
	doi = {10.1038/74062},
	abstract = {How substrate affinity is modulated by nucleotide binding remains a fundamental, unanswered question in the study of 70 kDa heat shock protein (Hsp70) molecular chaperones. We find here that the Escherichia coli Hsp70, DnaK, lacking the entire $\alpha$-helical domain, DnaK(1{\textendash}507), retains the ability to support $\lambda$ phage replication in vivo and to pass information from the nucleotide binding domain to the substrate binding domain, and  vice versa, in vitro. We determined the NMR solution structure of the corresponding substrate binding domain, DnaK(393{\textendash}507), without substrate, and assessed the impact of substrate binding. Without bound substrate, loop L3,4 and strand $\beta$3 are in significantly different conformations than observed in previous structures of the bound DnaK substrate binding domain, leading to occlusion of the substrate binding site. Upon substrate binding, the $\beta$-domain shifts towards the structure seen in earlier X-ray and NMR structures. Taken together, our results suggest that conformational changes in the $\beta$-domain itself contribute to the mechanism by which nucleotide binding modulates substrate binding affinity.},
	language = {en},
	number = {4},
	urldate = {2020-01-21},
	journal = {Nature Structural Biology},
	author = {Pellecchia, Maurizio and Montgomery, Diana L. and Stevens, Shawn Y. and Vander Kooi, Craig W. and Feng, Hwa-ping and Gierasch, Lila M. and Zuiderweg, Erik R. P.},
	year = {2000},
	pages = {298--303},
	file = {Snapshot:/home/matt/Zotero/storage/WUTTF5P2/nsb0400_298.html:text/html;Full Text PDF:/home/matt/Zotero/storage/6UAYW4CR/Pellecchia et al. - 2000 - Structural insights into substrate binding by the .pdf:application/pdf}
}

@article{kravats2018,
	title = {Functional and physical interaction between yeast {Hsp90} and {Hsp70}},
	volume = {115},
	copyright = {{\textcopyright} 2018 . http://www.pnas.org.proxy.lib.miamioh.edu/site/aboutpnas/licenses.xhtmlPublished under the PNAS license.},
	issn = {0027-8424, 1091-6490},
	url = {http://www.pnas.org/content/115/10/E2210},
	doi = {10.1073/pnas.1719969115},
	abstract = {Heat shock protein 90 (Hsp90) is a highly conserved ATP-dependent molecular chaperone that is essential in eukaryotes. It is required for the activation and stabilization of more than 200 client proteins, including many kinases and steroid hormone receptors involved in cell-signaling pathways. Hsp90 chaperone activity requires collaboration with a subset of the many Hsp90 cochaperones, including the Hsp70 chaperone. In higher eukaryotes, the collaboration between Hsp90 and Hsp70 is indirect and involves Hop, a cochaperone that interacts with both Hsp90 and Hsp70. Here we show that yeast Hsp90 (Hsp82) and yeast Hsp70 (Ssa1), directly interact in vitro in the absence of the yeast Hop homolog (Sti1), and identify a region in the middle domain of yeast Hsp90 that is required for the interaction. In vivo results using Hsp90 substitution mutants showed that several residues in this region were important or essential for growth at high temperature. Moreover, mutants in this region were defective in interaction with Hsp70 in cell lysates. In vitro, the purified Hsp82 mutant proteins were defective in direct physical interaction with Ssa1 and in protein remodeling in collaboration with Ssa1 and cochaperones. This region of Hsp90 is also important for interactions with several Hsp90 cochaperones and client proteins, suggesting that collaboration between Hsp70 and Hsp90 in protein remodeling may be modulated through competition between Hsp70 and Hsp90 cochaperones for the interaction surface.},
	language = {en},
	number = {10},
	urldate = {2020-06-26},
	journal = {PNAS},
	author = {Kravats, Andrea N. and Hoskins, Joel R. and Reidy, Michael and Johnson, Jill L. and Doyle, Shannon M. and Genest, Olivier and Masison, Daniel C. and Wickner, Sue},
	year = {2018},
	pmid = {29463764},
	keywords = {molecular chaperones, Hsp82, Ssa1, Sti1, Ydj1},
	pages = {E2210--E2219},
	file = {Snapshot:/home/matt/Zotero/storage/KJ7I8UNW/E2210.html:text/html;Full Text PDF:/home/matt/Zotero/storage/XESZRB29/Kravats et al. - 2018 - Functional and physical interaction between yeast .pdf:application/pdf;Full Text PDF:/home/matt/Zotero/storage/8WB9B4TL/Kravats et al. - 2018 - Functional and physical interaction between yeast .pdf:application/pdf;Snapshot:/home/matt/Zotero/storage/Q6KZS9R4/E2210.html:text/html}
}

@article{rosenzweig2019,
	title = {The {Hsp70} chaperone network},
	volume = {20},
	copyright = {2019 Springer Nature Limited},
	issn = {1471-0080},
	url = {http://www.nature.com/articles/s41580-019-0133-3},
	doi = {10.1038/s41580-019-0133-3},
	abstract = {The 70-kDa heat shock proteins (Hsp70s) are ubiquitous molecular chaperones that act in a large variety of cellular protein folding and remodelling processes. They function virtually at all stages of the life of proteins from synthesis to degradation and are thus crucial for maintaining protein homeostasis, with direct implications for human health. A large set of co-chaperones comprising J-domain proteins and nucleotide exchange factors regulate the ATPase cycle of Hsp70s, which is allosterically coupled to substrate binding and release. Moreover, Hsp70s cooperate with other cellular chaperone systems including Hsp90, Hsp60 chaperonins, small heat~shock proteins and Hsp100 AAA+ disaggregases, together constituting a dynamic and functionally versatile network for protein folding, unfolding, regulation, targeting, aggregation and disaggregation, as well as degradation. In this Review we describe recent advances that have increased our understanding of the molecular mechanisms and working principles of the Hsp70 network. This knowledge showcases how the Hsp70 chaperone system controls diverse cellular functions, and offers new opportunities for the development of chemical compounds that modulate disease-related Hsp70 activities.},
	language = {en},
	number = {11},
	urldate = {2020-06-24},
	journal = {Nature Reviews Molecular Cell Biology},
	author = {Rosenzweig, Rina and Nillegoda, Nadinath B. and Mayer, Matthias P. and Bukau, Bernd},
	year = {2019},
	pages = {665--680},
	file = {Snapshot:/home/matt/Zotero/storage/W92GIEE2/s41580-019-0133-3.html:text/html;Full Text PDF:/home/matt/Zotero/storage/2VBGRCLK/Rosenzweig et al. - 2019 - The Hsp70 chaperone network.pdf:application/pdf}
}

@article{patel2013,
	title = {Paralog-selective {Hsp90} inhibitors define tumor-specific regulation of {HER2}},
	volume = {9},
	issn = {15524450},
	url = {https://proxy.lib.miamioh.edu/login?url=https://search.ebscohost.com/login.aspx?direct=true&db=a9h&AN=91528094&site=ehost-live&scope=site},
	doi = {10.1038/nchembio.1335},
	abstract = {Although the Hsp90 chaperone family, comprised in humans of four paralogs, Hsp90$\alpha$, Hsp90$\beta$, Grp94 and Trap-1, has important roles in malignancy, the contribution of each paralog to the cancer phenotype is poorly understood. This is in large part because reagents to study paralog-specific functions in cancer cells have been unavailable. Here we combine compound library screening with structural and computational analyses to identify purine-based chemical tools that are specific for Hsp90 paralogs. We show that Grp94 selectivity is due to the insertion of these compounds into a new allosteric pocket. We use these tools to demonstrate that cancer cells use individual Hsp90 paralogs to regulate a client protein in a tumor-specific manner and in response to proteome alterations. Finally, we provide new mechanistic evidence explaining why selective Grp94 inhibition is particularly efficacious in certain breast cancers.},
	number = {11},
	urldate = {2020-06-18},
	journal = {Nature Chemical Biology},
	author = {Patel, Pallav D and Yan, Pengrong and Seidler, Paul M and Patel, Hardik J and Sun, Weilin and Yang, Chenghua and Que, Nanette S and Taldone, Tony and Finotti, Paola and Stephani, Ralph A and Gewirth, Daniel T and Chiosis, Gabriela},
	year = {2013},
	keywords = {HEAT shock proteins, PROTEOMICS, COMPUTATIONAL biology, BREAST cancer, CANCER prevention, HER-2 gene, PURINES},
	pages = {677--684},
	file = {EBSCO Full Text:/home/matt/Zotero/storage/923ZNVQK/Patel et al. - 2013 - Paralog-selective Hsp90 inhibitors define tumor-sp.pdf:application/pdf}
}

@article{goode2017,
	title = {Targeting the {Hsp90} {C}-terminal domain to induce allosteric inhibition and selective client downregulation},
	volume = {1861},
	issn = {03044165},
	url = {https://linkinghub.elsevier.com/retrieve/pii/S0304416517301502},
	doi = {10.1016/j.bbagen.2017.05.006},
	abstract = {Background: Inhibition of Hsp90 is desirable due to potential downregulation of oncogenic clients. Early generation inhibitors bind to the N-terminal domain (NTD) but C-terminal domain (CTD) inhibitors are a promising class because they do not induce a heat shock response. Here we present a new structural class of CTD binding molecules with a unique allosteric inhibition mechanism.
Methods: A hit molecule, NSC145366, and structurally similar probes were assessed for inhibition of Hsp90 activities. A ligand-binding model was proposed indicating a novel Hsp90 CTD binding site. Client protein downregulation was also determined.
Results: NSC145366 interacts with the Hsp90 CTD and has anti-proliferative activity in tumor cell lines (GI50 = 0.2{\textendash}1.9 $\mu$M). NSC145366 increases Hsp90 oligomerization resulting in allosteric inhibition of NTD ATPase activity (IC50 = 119 $\mu$M) but does not compete with NTD or CTD-ATP binding. Treatment of LNCaP prostate tumor cells resulted in selective client protein downregulation including AR and BRCA1 but without a heat shock response. Analogs had similar potencies in ATPase and chaperone activity assays and variable effects on oligomerization. In silico modeling predicted a binding site at the CTD dimer interface distinct from the nucleotide-binding site.
Conclusions: A set of symmetrical scaffold molecules with bisphenol A cores induced allosteric inhibition of Hsp90. Experimental evidence and molecular modeling suggest that the binding site is independent of the CTDATP site and consistent with unique induction of allosteric effects.},
	language = {en},
	number = {8},
	urldate = {2020-06-18},
	journal = {Biochimica et Biophysica Acta (BBA) - General Subjects},
	author = {Goode, Kourtney M. and Petrov, Dino P. and Vickman, Renee E. and Crist, Scott A. and Pascuzzi, Pete E. and Ratliff, Tim L. and Davisson, V. Jo and Hazbun, Tony R.},
	year = {2017},
	pages = {1992--2006},
	file = {Goode et al. - 2017 - Targeting the Hsp90 C-terminal domain to induce al.pdf:/home/matt/Zotero/storage/5ABYVUY7/Goode et al. - 2017 - Targeting the Hsp90 C-terminal domain to induce al.pdf:application/pdf}
}

@article{naz2016,
	title = {Effect of {pH} on the structure, function, and stability of human calcium/calmodulin-dependent protein kinase {IV}: combined spectroscopic and {MD} simulation studies},
	volume = {94},
	issn = {0829-8211},
	shorttitle = {Effect of {pH} on the structure, function, and stability of human calcium/calmodulin-dependent protein kinase {IV}},
	url = {https://www.nrcresearchpress.com/doi/abs/10.1139/bcb-2015-0132},
	doi = {10.1139/bcb-2015-0132},
	abstract = {Human calcium/calmodulin-dependent protein kinase IV (CAMKIV) is a member of Ser/Thr protein kinase family. It is regulated by the calcium{\textendash}calmodulin dependent signal through a secondary messenger,..., La prot{\'e}ine kinase d{\'e}pendante du calcium et de la calmoduline IV humaine (CAMKIV; {\guillemotleft} calcium/calmodulin-dependent protein kinase IV {\guillemotright}) est un membre de la famille des kinases {\`a} Ser/Thr. Elle est r{\'e}g...},
	number = {3},
	urldate = {2020-07-09},
	journal = {Biochem. Cell Biol.},
	author = {Naz, Huma and Shahbaaz, Mohd. and Bisetty, Krishna and Islam, Asimul and Ahmad, Faizan and Hassan, Md. Imtaiyaz},
	year = {2016},
	pages = {221--228},
	file = {NRC Research Press Snapshot:/home/matt/Zotero/storage/8ERVGGTX/bcb-2015-0132.html:text/html;Accepted Version:/home/matt/Zotero/storage/LB4WNSPM/Naz et al. - 2016 - Effect of pH on the structure, function, and stabi.pdf:application/pdf}
}

@article{genest2019,
	title = {Hsp90 and {Hsp70} chaperones: {Collaborators} in protein remodeling},
	volume = {294},
	issn = {0021-9258, 1083-351X},
	shorttitle = {Hsp90 and {Hsp70} chaperones},
	url = {http://www.jbc.org.proxy.lib.miamioh.edu/content/294/6/2109},
	doi = {10.1074/jbc.REV118.002806},
	abstract = {Heat shock proteins 90 (Hsp90) and 70 (Hsp70) are two families of highly conserved ATP-dependent molecular chaperones that fold and remodel proteins. Both are important components of the cellular machinery involved in protein homeostasis and participate in nearly every cellular process. Although Hsp90 and Hsp70 each carry out some chaperone activities independently, they collaborate in other cellular remodeling reactions. In eukaryotes, both Hsp90 and Hsp70 function with numerous Hsp90 and Hsp70 co-chaperones. In contrast, bacterial Hsp90 and Hsp70 are less complex; Hsp90 acts independently of co-chaperones, and Hsp70 uses two co-chaperones. In this review, we focus on recent progress toward understanding the basic mechanisms of Hsp90-mediated protein remodeling and the collaboration between Hsp90 and Hsp70, with an emphasis on bacterial chaperones. We describe the structure and conformational dynamics of these chaperones and their interactions with each other and with client proteins. The physiological roles of Hsp90 in Escherichia coli and other bacteria are also discussed. We anticipate that the information gained from exploring the mechanism of the bacterial chaperone system will provide the groundwork for understanding the more complex eukaryotic Hsp90 system and its modulation by Hsp90 co-chaperones.},
	language = {en},
	number = {6},
	urldate = {2020-07-09},
	journal = {J. Biol. Chem.},
	author = {Genest, Olivier and Wickner, Sue and Doyle, Shannon M.},
	year = {2019},
	pmid = {30401745},
	keywords = {Hsp40, protein folding, HtpG, conformational change, chaperone DnaJ (DnaJ), chaperone DnaK (DnaK), client protein, co-chaperone, heat shock protein (HSP), Hop/Sti1},
	pages = {2109--2120},
	file = {Snapshot:/home/matt/Zotero/storage/LZ8C3K7V/2109.html:text/html;Full Text PDF:/home/matt/Zotero/storage/FZYT9MSG/Genest et al. - 2019 - Hsp90 and Hsp70 chaperones Collaborators in prote.pdf:application/pdf;Full Text PDF:/home/matt/Zotero/storage/EDHRMEBY/Genest et al. - 2019 - Hsp90 and Hsp70 chaperones Collaborators in prote.pdf:application/pdf;Snapshot:/home/matt/Zotero/storage/BSVFC8BF/2109.html:text/html}
}

@article{genest2013,
	title = {Uncovering a {Region} of {Heat} {Shock} {Protein} 90 {Important} for {Client} {Binding} in {E}.~coli and {Chaperone} {Function} in {Yeast}},
	volume = {49},
	issn = {1097-2765},
	url = {http://www.sciencedirect.com/science/article/pii/S1097276512009744},
	doi = {10.1016/j.molcel.2012.11.017},
	abstract = {The heat shock protein 90 (Hsp90) family of heat shock proteins is an abundantly expressed and highly conserved family of ATP-dependent molecular chaperones. Hsp90 facilitates remodeling and activation of hundreds of proteins. In this study, we developed a screen to identify Hsp90-defective mutants in E.~coli. The mutations obtained define a region incorporating residues from the middle and C-terminal domains of E.~coli Hsp90. The mutant proteins are defective in chaperone activity and client binding in~vitro. We constructed homologous mutations in~S.~cerevisiae Hsp82 and identified several that caused defects in chaperone activity in~vivo and in~vitro. However, the Hsp82 mutant proteins were less severely defective in client binding to a model substrate than the corresponding E.~coli mutant proteins. Our results identify a region in Hsp90 important for client binding in E.~coli Hsp90 and suggest an~evolutionary divergence in the mechanism of client~interaction by bacterial and yeast Hsp90.},
	language = {en},
	number = {3},
	urldate = {2020-07-09},
	journal = {Molecular Cell},
	author = {Genest, Olivier and Reidy, Michael and Street, Timothy~O. and Hoskins, Joel~R. and Camberg, Jodi~L. and Agard, David~A. and Masison, Daniel~C. and Wickner, Sue},
	year = {2013},
	pages = {464--473},
	file = {ScienceDirect Full Text PDF:/home/matt/Zotero/storage/SQMY3KQZ/Genest et al. - 2013 - Uncovering a Region of Heat Shock Protein 90 Impor.pdf:application/pdf;ScienceDirect Snapshot:/home/matt/Zotero/storage/WQLIT4RH/S1097276512009744.html:text/html;ScienceDirect Snapshot:/home/matt/Zotero/storage/GBPLU7JF/S1097276512009744.html:text/html;ScienceDirect Full Text PDF:/home/matt/Zotero/storage/4YRPE3G6/Genest et al. - 2013 - Uncovering a Region of Heat Shock Protein 90 Impor.pdf:application/pdf}
}

@article{kityk2018,
	title = {Molecular {Mechanism} of {J}-{Domain}-{Triggered} {ATP} {Hydrolysis} by {Hsp70} {Chaperones}},
	volume = {69},
	issn = {1097-2765},
	url = {http://www.sciencedirect.com/science/article/pii/S1097276517309310},
	doi = {10.1016/j.molcel.2017.12.003},
	abstract = {Efficient targeting of Hsp70 chaperones to substrate proteins depends on J-domain cochaperones, which in synergism with substrates trigger ATP hydrolysis in Hsp70s and concomitant substrate trapping. We~present the crystal structure of the J-domain of Escherichia coli DnaJ in complex with the E.~coli Hsp70 DnaK. The J-domain interacts not only with DnaK{\textquoteright}s nucleotide-binding domain (NBD) but also~with its substrate-binding domain (SBD) and packs~against the highly conserved interdomain linker. Mutational replacement of contacts between J-domain and SBD strongly reduces the ability of substrates to stimulate ATP hydrolysis in the presence of DnaJ and compromises viability at heat shock temperatures. Our data demonstrate that the J-domain and the substrate do not deliver completely independent signals for ATP hydrolysis, but the J-domain, in addition to its direct influence on Hsp70s catalytic center, makes Hsp70 more responsive for the hydrolysis-inducing signal of the substrate, resulting in efficient substrate trapping.},
	language = {en},
	number = {2},
	urldate = {2020-07-10},
	journal = {Molecular Cell},
	author = {Kityk, Roman and Kopp, J{\"u}rgen and Mayer, Matthias P.},
	year = {2018},
	keywords = {Adenosine Triphosphatases, Adenosine Triphosphate, allostery, Binding Sites, Escherichia coli, Escherichia coli Proteins, Heat-Shock Proteins, Hsp40, HSP40 Heat-Shock Proteins, Hsp70, HSP70 Heat-Shock Proteins, Hydrolysis, interdomain communication, Kinetics, Models, Molecular, molecular chaperones, Molecular Chaperones, Protein Domains, protein folding},
	pages = {227--237.e4},
	file = {Full Text:/home/matt/Zotero/storage/TEVNE6H5/Kityk et al. - 2018 - Molecular Mechanism of J-Domain-Triggered ATP Hydr.pdf:application/pdf;ScienceDirect Snapshot:/home/matt/Zotero/storage/DIVF29XV/S1097276517309310.html:text/html;ScienceDirect Full Text PDF:/home/matt/Zotero/storage/9QNHAHY9/Kityk et al. - 2018 - Molecular Mechanism of J-Domain-Triggered ATP Hydr.pdf:application/pdf}
}

@article{pederson2017,
	title = {{NMR} characterization of {HtpG}, the {E}. coli {Hsp90}, using sparse labeling with 13 {C}-methyl alanine},
	volume = {68},
	issn = {1573-5001},
	url = {https://proxy.lib.miamioh.edu/login?url=https://search.ebscohost.com/login.aspx?direct=true&db=mnh&AN=28653216&site=ehost-live&scope=site},
	doi = {10.1007/s10858-017-0123-8},
	abstract = {A strategy for acquiring structural information from sparsely isotopically labeled large proteins is illustrated with an application to the E. coli heat-shock protein, HtpG (high temperature protein G), a 145~kDa dimer. It uses 13 C-alanine methyl labeling in a perdeuterated background to take advantage of the sensitivity and resolution of Methyl-TROSY spectra, as well as the backbone-centered structural information from 1 H- 13 C residual dipolar couplings (RDCs) of alanine methyl groups. In all, 40 of the 47 expected crosspeaks were resolved and 36 gave RDC data. Assignments of crosspeaks were partially achieved by transferring assignments from those made on individual domains using triple resonance methods. However, these were incomplete and in many cases the transfer was ambiguous. A genetic algorithm search for consistency between predictions based on domain structures and measurements for chemical shifts and RDCs allowed 60\% of the 40 resolved crosspeaks to be assigned with confidence. Chemical shift changes of these crosspeaks on adding an ATP analog to the apo-protein are shown to be consistent with structural changes expected on comparing previous crystal structures for apo- and complex- structures. RDCs collected on the assigned alanine methyl peaks are used to generate a new solution model for the apo-protein structure.},
	number = {3},
	urldate = {2020-08-05},
	journal = {Journal of biomolecular NMR},
	author = {Pederson, Kari and Chalmers, Gordon R and Gao, Qi and Elnatan, Daniel and Ramelot, Theresa A and Ma, Li-Chung and Montelione, Gaetano T and Kennedy, Michael A and Agard, David A and Prestegard, James H},
	year = {2017},
	keywords = {Models, Molecular, Protein Domains, HtpG, HSP90 Heat-Shock Proteins/*metabolism, Escherichia coli Proteins/*metabolism, Protein structure, Hsp90, Protein Structure, Secondary, Methylation, Nuclear Magnetic Resonance, Biomolecular/*methods, 1H{\textendash}13C Ala methyl RDCs, Alanine/*metabolism, Assignment program, Carbon Isotopes/*metabolism, Heat-shock protein, Methyl-TROSY, Perdeuteration, Resonance assignments, Sparse labeling, Staining and Labeling*},
	pages = {225--236},
	file = {EBSCO Full Text:/home/matt/Zotero/storage/VNN82DGZ/Pederson et al. - 2017 - NMR characterization of HtpG, the E. coli Hsp90, u.pdf:application/pdf}
}

@article{street2012,
	title = {Cross-{Monomer} {Substrate} {Contacts} {Reposition} the {Hsp90} {N}-{Terminal} {Domain} and {Prime} the {Chaperone} {Activity}},
	volume = {415},
	issn = {0022-2836},
	url = {http://www.sciencedirect.com/science/article/pii/S0022283611011752},
	doi = {10.1016/j.jmb.2011.10.038},
	abstract = {The ubiquitous molecular chaperone Hsp90 plays a critical role in substrate protein folding and maintenance, but the functional mechanism has been difficult to elucidate. In previous work, a model Hsp90 substrate revealed an activation process in which substrate binding accelerates a large open/closed conformational change required for ATP hydrolysis by Hsp90. While this could serve as an elegant mechanism for conserving ATP usage for productive interactions on the substrate, the structural origin of substrate-catalyzed Hsp90 conformational changes is unknown. Here, we find that substrate binding affects an intrinsically unfavorable rotation of the Hsp90 N-terminal domain (NTD) relative to the middle domain (MD) that is required for closure. We identify an MD substrate binding region on the interior cleft of the Hsp90 dimer and show that a secondary set of substrate contacts drives an NTD orientation change on the opposite monomer. These results suggest an Hsp90 activation mechanism in which cross-monomer contacts mediated by a partially structured substrate prime the chaperone for its functional activity.},
	language = {en},
	number = {1},
	urldate = {2020-08-05},
	journal = {Journal of Molecular Biology},
	author = {Street, Timothy O. and Lavery, Laura A. and Verba, Kliment A. and Lee, Chung-Tien and Mayer, Matthias P. and Agard, David A.},
	year = {2012},
	keywords = {protein folding, chaperone, Hsp90 mechanism},
	pages = {3--15},
	file = {ScienceDirect Snapshot:/home/matt/Zotero/storage/L6VS7NCL/S0022283611011752.html:text/html;ScienceDirect Full Text PDF:/home/matt/Zotero/storage/F8AL22YK/Street et al. - 2012 - Cross-Monomer Substrate Contacts Reposition the Hs.pdf:application/pdf}
}

@article{jackson2004,
	title = {Hsp90: from structure to phenotype},
	volume = {11},
	issn = {15459993},
	shorttitle = {Hsp90},
	url = {https://proxy.lib.miamioh.edu/login?url=https://search.ebscohost.com/login.aspx?direct=true&db=aph&AN=15243171&site=ehost-live&scope=site},
	doi = {10.1038/nsmb1204-1152},
	abstract = {Reports on the nature of Hsp90, a molecular chaperone that is involved in cellular processes including the assembly and maturation of some significant client proteins. Structural domains; Role of Hsp90 on organismal level; Therapeutic potential.},
	number = {12},
	urldate = {2020-08-05},
	journal = {Nature Structural \& Molecular Biology},
	author = {Jackson, Sophie E. and Queitsch, Christine and Toft, David},
	year = {2004},
	keywords = {MOLECULAR chaperones, PROTEINS, BIOMOLECULES, CELLULAR control mechanisms, MOLECULAR biology, PROTEOMICS},
	pages = {1152--1155},
	file = {EBSCO Full Text:/home/matt/Zotero/storage/RJP7CBIW/Jackson et al. - 2004 - Hsp90 from structure to phenotype.pdf:application/pdf}
}

@article{astl2020,
	title = {Dynamic {View} of {Allosteric} {Regulation} in the {Hsp70} {Chaperones} by {J}-{Domain} {Cochaperone} and {Post}-{Translational} {Modifications}: {Computational} {Analysis} of {Hsp70} {Mechanisms} by {Exploring} {Conformational} {Landscapes} and {Residue} {Interaction} {Networks}},
	volume = {60},
	issn = {1549-9596},
	shorttitle = {Dynamic {View} of {Allosteric} {Regulation} in the {Hsp70} {Chaperones} by {J}-{Domain} {Cochaperone} and {Post}-{Translational} {Modifications}},
	url = {https://doi.org/10.1021/acs.jcim.9b01045},
	doi = {10.1021/acs.jcim.9b01045},
	abstract = {Structural and biochemical studies of Hsp70 chaperones have provided a molecular view of the chaperone biochemical cycle by revealing a complex interplay between allosteric conformational states that controls the feedback loop between stimulation of the adenosinetriphosphatase (ATPase) activity and the substrate release. Allosteric regulation in the Hsp70 chaperones and efficient substrate targeting are mediated by J-domain cochaperones through a dynamic interaction network controlled by the regulatory hotspots. In the current work, we have simulated conformational landscapes and residue interaction networks in the open, closed, and cochaperone-bound DnaK structures. The results of this work have shown that J-domain can selectively enhance direction-specific signal propagation from the substrate-binding domain to the catalytic center and promote the structural environment required for ATP hydrolysis. By employing different network-based approaches, we examined the role and contribution of post-translational modification sites in allosteric regulation of human Hsp70. The central finding of this analysis indicated that conserved phosphorylation sites localized preferentially in the nucleotide-binding domain regions are often aligned with the allosteric control points and serve as effector centers in Hsp70. We have found that cooperation of post-translational modifications sites is based on the governing role of phosphorylation sites in dictating regulatory switching functions, whereas the bulk of acetylation sites can be involved in sensing the long-range signals and executing allosteric changes during the ATPase cycle. The results of this study highlight the important role of phosphorylation sites in exerting control over allosteric changes in Hsp70. The network-centric framework for the analysis of conformational dynamics and chaperone landscapes can explain a range of structural and functional experiments, providing a robust dynamic model of Hsp70 regulation by cochaperones and sites of post-translational modifications.},
	number = {3},
	urldate = {2020-08-06},
	journal = {J. Chem. Inf. Model.},
	author = {Astl, Lindy and Verkhivker, Gennady M.},
	year = {2020},
	pages = {1614--1631},
	file = {Full Text PDF:/home/matt/Zotero/storage/KJZLUSSV/Astl and Verkhivker - 2020 - Dynamic View of Allosteric Regulation in the Hsp70.pdf:application/pdf;ACS Full Text Snapshot:/home/matt/Zotero/storage/3XC226DC/acs.jcim.html:text/html}
}

@article{ghazaei2017,
	title = {Role and mechanism of the {Hsp70} molecular chaperone machines in bacterial pathogens},
	volume = {66},
	issn = {0022-2615, 1473-5644},
	url = {https://www.microbiologyresearch.org/content/journal/jmm/10.1099/jmm.0.000429},
	doi = {10.1099/jmm.0.000429},
	abstract = {Heat shock proteins are highly conserved, stress-inducible, ubiquitous proteins that maintain homeostasis in both eukaryotes and prokaryotes. Hsp70 proteins belong to the heat shock protein family and enhance bacterial survival in hostile environments. Hsp70, known as DnaK in prokaryotes, supports numerous processes such as the assembly and disassembly of protein complexes, the refolding of misfolded and clustered proteins, membrane translocation and the regulation of regulatory proteins. The chaperone-based activity of Hsp70 depends on dynamic interactions between its two domains, known as the ATPase domain and the substrate-binding domain. It also depends on interactions between these domains and other co-chaperone molecules such as the Hsp40 protein family member DnaJ and nucleotide exchange factors. DnaJ is the primary chaperone that interacts with nascent polypeptide chains and functions to prevent their premature release from the ribosome and misfolding before it is targeted by DnaK. Adhesion of bacteria to host cells is mediated by both host and bacterial Hsp70. Following infection of the host, bacterial Hsp70 (DnaK) is in a position to initiate bacterial survival processes and trigger an immune response by the host. Any mutations in the dnaK gene have been shown to decrease the viability of bacteria inside the host. This review will give insights into the structure and mechanism of Hsp70 and its role in regulating the protein activity that contributes to pathogenesis.},
	language = {en},
	number = {3},
	urldate = {2020-08-07},
	journal = {Journal of Medical Microbiology},
	author = {Ghazaei, Ciamak},
	year = {2017},
	pages = {259--265},
	file = {Snapshot:/home/matt/Zotero/storage/D6IQR9BX/jmm.0.html:text/html;Ghazaei - 2017 - Role and mechanism of the Hsp70 molecular chaperon.pdf:/home/matt/Zotero/storage/UPBJRX7H/Ghazaei - 2017 - Role and mechanism of the Hsp70 molecular chaperon.pdf:application/pdf}
}

@article{lee1997,
	title = {Isolation and characterization of a {dnaK} genomic locus in a halotolerant cyanobacterium {Aphanothece} halophytica},
	volume = {35},
	issn = {1573-5028},
	url = {https://doi.org/10.1023/A:1005867420619},
	doi = {10.1023/A:1005867420619},
	abstract = {We cloned and characterized a genomic locus encoding a distinct member of the DnaK/Hsp70 family of molecular chaperones, dnaK1, from the halotolerant cyanobacterium Aphanothece halophytica. Co-expression of dnaK1 with a plant plastocyanin precursor in Escherichia coli resulted in a dramatic increase in the solubility of the plant protein. This indicates that A. halophytica dnaK1 encodes a functional protein possessing functions assigned to DnaK/Hsp70 chaperone members. The A. halophytica dnaK1 locus also encompasses grpE and dnaJ homologue genes in the order grpE-dnaK1-dnaJ. The transcript content of dnaK1 increased strongly upon subjecting cyanobacterial cells to heat stress. Northern analyses using specific probes indicated transcript species of 2.8, 2.2, 1.3, and 0.7 kb, which comprised grpE-dnaK1, dnaK1, dnaJ, and grpE, respectively. This indicates the presence of different terminators and/or heat stress promoters in this locus. Both dnaK1 transcript and protein levels increased in cyanobacterial cells transferred to hyperosmotic environments, suggesting a role of DnaK1 in the protection and/or recovery of A. halophytica from this particular stress.},
	language = {en},
	number = {6},
	urldate = {2020-08-07},
	journal = {Plant Mol Biol},
	author = {Lee, Byung Hyun and Hibino, Takashi and Jo, Jinki and Viale, Alejandro M. and Takabe, Teruhiro},
	year = {1997},
	pages = {763--775},
	file = {Springer Full Text PDF:/home/matt/Zotero/storage/3EZJ685L/Lee et al. - 1997 - Isolation and characterization of a dnaK genomic l.pdf:application/pdf}
}

@article{mayer2005,
	title = {Hsp70 chaperones: {Cellular} functions and molecular mechanism},
	volume = {62},
	issn = {1420-9071},
	shorttitle = {Hsp70 chaperones},
	url = {https://doi.org/10.1007/s00018-004-4464-6},
	doi = {10.1007/s00018-004-4464-6},
	abstract = {Hsp70 proteins are central components of the cellular network of molecular chaperones and folding catalysts. They assist a large variety of protein folding processes in the cell by transient association of their substrate binding domain with short hydrophobic peptide segments within their substrate proteins. The substrate binding and release cycle is driven by the switching of Hsp70 between the low-affinity ATP bound state and the high-affinity ADP bound state. Thus, ATP binding and hydrolysis are essential in vitro and in vivo for the chaperone activity of Hsp70 proteins. This ATPase cycle is controlled by co-chaperones of the family of J-domain proteins, which target Hsp70s to their substrates, and by nucleotide exchange factors, which determine the lifetime of the Hsp70-substrate complex. Additional co-chaperones fine-tune this chaperone cycle. For specific tasks the Hsp70 cycle is coupled to the action of other chaperones, such as Hsp90 and Hsp100.},
	language = {en},
	number = {6},
	urldate = {2020-08-07},
	journal = {CMLS, Cell. Mol. Life Sci.},
	author = {Mayer, M. P. and Bukau, B.},
	year = {2005},
	pages = {670},
	file = {Springer Full Text PDF:/home/matt/Zotero/storage/T8PDMLVX/Mayer and Bukau - 2005 - Hsp70 chaperones Cellular functions and molecular.pdf:application/pdf}
}

@article{bertelsen2009,
	title = {Solution conformation of wild-type {E}. coli {Hsp70} ({DnaK}) chaperone complexed with {ADP} and substrate},
	volume = {106},
	copyright = {{\textcopyright} 2009},
	issn = {0027-8424, 1091-6490},
	url = {http://www.pnas.org/content/106/21/8471},
	doi = {10.1073/pnas.0903503106},
	abstract = {DnaK is the canonical Hsp70 molecular chaperone protein from Escherichia coli. Like other Hsp70s, DnaK comprises two main domains: a 44-kDa N-terminal nucleotide-binding domain (NBD) that contains ATPase activity, and a 25-kDa substrate-binding domain (SBD) that harbors the substrate-binding site. Here, we report an experimental structure for wild-type, full-length DnaK, complexed with the peptide NRLLLTG and with ADP. It was obtained in aqueous solution by using NMR residual dipolar coupling and spin labeling methods and is based on available crystal structures for the isolated NBD and SBD. By using dynamics methods, we determine that the NBD and SBD are loosely linked and can move in cones of {\textpm}35{\textdegree} with respect to each other. The linker region between the domains is a dynamic random coil. Nevertheless, an average structure can be defined. This structure places the SBD in close proximity of subdomain IA of the NBD and suggests that the SBD collides with the NBD at this area to establish allosteric communication.},
	language = {en},
	number = {21},
	urldate = {2020-08-07},
	journal = {PNAS},
	author = {Bertelsen, Eric B. and Chang, Lyra and Gestwicki, Jason E. and Zuiderweg, Erik R. P.},
	year = {2009},
	pmid = {19439666},
	keywords = {allostery, dipolar couplings, dynamics, NMR, structure},
	pages = {8471--8476},
	file = {PubMed Central Full Text PDF:/home/matt/Zotero/storage/24866J9X/Bertelsen et al. - 2009 - Solution conformation of wild-type E. coli Hsp70 (.pdf:application/pdf;Snapshot:/home/matt/Zotero/storage/RE9IKQVB/8471.html:text/html;Full Text PDF:/home/matt/Zotero/storage/NYKK3TM9/Bertelsen et al. - 2009 - Solution conformation of wild-type E. coli Hsp70 (.pdf:application/pdf;Snapshot:/home/matt/Zotero/storage/3966VKET/8471.html:text/html;Full Text PDF:/home/matt/Zotero/storage/KY9M2C4V/Bertelsen et al. - 2009 - Solution conformation of wild-type E. coli Hsp70 (.pdf:application/pdf;Full Text PDF:/home/matt/Zotero/storage/RU64BPLU/Bertelsen et al. - 2009 - Solution conformation of wild-type E. coli Hsp70 (.pdf:application/pdf;Snapshot:/home/matt/Zotero/storage/528P3L29/8471.html:text/html}
}

@article{montgomery1999,
	title = {Mutations in the substrate binding domain of the {Escherichia} coli 70 kda molecular chaperone, {DnaK}, which alter substrate affinity or interdomain {coupling11Edited} by {M}. {Gottesman}},
	volume = {286},
	issn = {0022-2836},
	url = {http://www.sciencedirect.com/science/article/pii/S0022283698925141},
	doi = {10.1006/jmbi.1998.2514},
	abstract = {In Escherichia coli, DnaK is essential for the replication of bacteriophage $\lambda$ DNA; this in vivo activity provides the basis of a screen for mutations affecting DnaK function. Mn PCR was used to introduce mutations into residues 405{\textendash}468 of the C-terminal polypeptide-binding domain of DnaK. These mutant proteins were screened for the ability to propagate bacteriophage $\lambda$ in the background of a dnaK deficient cell line, BB1553. This initial screen identified several proteins which were mutant at multiple positions. The multiple mutants were further dissected into single mutants which remained negative for $\lambda$ propagation. Four of these single-site mutants were purified and assayed for biochemical functionality. Two single-site mutations, F426S and S427P, are localized in the peptide binding site and display weakened peptide binding affinity. This indicates that the crystallographically determined peptide binding site is also critical for in vivo $\lambda$ replication. Two other mutations, K414I and N451K, are located at the edge of the $\beta$-sandwich domain near $\alpha$-helix A. The K414I mutant binds peptide moderately well, yet displays defects in allosteric functions, including peptide-stimulated ATPase activity, ATP-induced changes in tryptophan fluorescence, ATP-induced peptide release, and elevated ATPase activity. The K414 position is close in tertiary structure to the linker region to the ATPase domain and reflects a specific area of the peptide-binding domain which is necessary for interdomain coupling. The mutant N451K displays defects in both peptide binding and allosteric interaction.},
	language = {en},
	number = {3},
	urldate = {2020-08-07},
	journal = {Journal of Molecular Biology},
	author = {Montgomery, Diana L and Morimoto, Richard I and Gierasch, Lila M},
	year = {1999},
	keywords = {DnaK, chaperones, allosterism, calorimetry, fluorescence},
	pages = {915--932},
	file = {ScienceDirect Snapshot:/home/matt/Zotero/storage/JAES658J/S0022283698925141.html:text/html;ScienceDirect Full Text PDF:/home/matt/Zotero/storage/NH3LSMW2/Montgomery et al. - 1999 - Mutations in the substrate binding domain of the E.pdf:application/pdf}
}

@article{jahn2018,
	title = {Folding and {Domain} {Interactions} of {Three} {Orthologs} of {Hsp90} {Studied} by {Single}-{Molecule} {Force} {Spectroscopy}},
	volume = {26},
	issn = {0969-2126},
	url = {http://www.sciencedirect.com/science/article/pii/S0969212617303970},
	doi = {10.1016/j.str.2017.11.023},
	abstract = {The heat-shock protein 90 (Hsp90) molecular chaperones are highly conserved across species. However, their dynamic properties can vary significantly from organism to organism. Here we used high-precision optical tweezers to analyze the mechanical properties and folding of different Hsp90 orthologs, namely bacterial Hsp90 (HtpG) and Hsp90 from the endoplasmic reticulum (ER) (Grp94), as well as from the cytosol of the eukaryotic cell (Hsp82). We find that the folding rates of Hsp82 and HtpG are similar, while the folding of Grp94 is slowed down by misfolding of the N-terminal domain. Furthermore, the domain interactions mediated by the charged linker, involved in the conformational cycles of all three orthologs, are much stronger for Grp94 than for Hsp82, keeping the N-terminal domain and the middle domain in close proximity. Thus, the ER resident Hsp90 ortholog differs from the cytosolic counterparts in basic functionally relevant structural properties.},
	language = {en},
	number = {1},
	urldate = {2020-08-07},
	journal = {Structure},
	author = {Jahn, Markus and Tych, Katarzyna and Girstmair, Hannah and Steinma{\ss}l, Maximilian and Hugel, Thorsten and Buchner, Johannes and Rief, Matthias},
	year = {2018},
	keywords = {protein folding, chaperones, conformational dynamics, heat-shock protein 90, optical tweezers, single molecule},
	pages = {96--105.e4},
	file = {ScienceDirect Snapshot:/home/matt/Zotero/storage/BR9R53QI/S0969212617303970.html:text/html;ScienceDirect Full Text PDF:/home/matt/Zotero/storage/I9C5FAKD/Jahn et al. - 2018 - Folding and Domain Interactions of Three Orthologs.pdf:application/pdf}
}

@article{li2012,
	series = {Heat {Shock} {Protein} 90 ({Hsp90})},
	title = {The {Hsp90} chaperone machinery: {Conformational} dynamics and regulation by co-chaperones},
	volume = {1823},
	issn = {0167-4889},
	shorttitle = {The {Hsp90} chaperone machinery},
	url = {http://www.sciencedirect.com/science/article/pii/S0167488911002618},
	doi = {10.1016/j.bbamcr.2011.09.003},
	abstract = {Hsp90 is a dimeric molecular chaperone required for the activation and stabilization of numerous client proteins many of which are involved in essential cellular processes like signal transduction pathways. This activation process is regulated by ATP-induced large conformational changes, co-chaperones and posttranslational modifications. For some co-chaperones, a detailed picture on their structures and functions exists, for others their contributions to the Hsp90 system is still unclear. Recent progress on the conformational dynamics of Hsp90 and how co-chaperones affect the Hsp90 chaperone cycle significantly increased our understanding of the gearings of this complex molecular machinery. This article is part of a Special Issue entitled: Heat Shock Protein 90 (Hsp90).},
	language = {en},
	number = {3},
	urldate = {2020-08-07},
	journal = {Biochimica et Biophysica Acta (BBA) - Molecular Cell Research},
	author = {Li, Jing and Soroka, Joanna and Buchner, Johannes},
	year = {2012},
	keywords = {ATPase, Co-chaperones, Conformational regulation, Hsp90 clients, Posttranslational modifications},
	pages = {624--635},
	file = {ScienceDirect Snapshot:/home/matt/Zotero/storage/X52RC5H8/S0167488911002618.html:text/html;ScienceDirect Full Text PDF:/home/matt/Zotero/storage/VYJVUUGD/Li et al. - 2012 - The Hsp90 chaperone machinery Conformational dyna.pdf:application/pdf;ScienceDirect Snapshot:/home/matt/Zotero/storage/KK957UCM/S0167488911002618.html:text/html;ScienceDirect Full Text PDF:/home/matt/Zotero/storage/A77JFZR9/Li et al. - 2012 - The Hsp90 chaperone machinery Conformational dyna.pdf:application/pdf}
}

@article{kim2013,
	title = {Molecular {Chaperone} {Functions} in {Protein} {Folding} and {Proteostasis}},
	volume = {82},
	url = {https://doi.org/10.1146/annurev-biochem-060208-092442},
	doi = {10.1146/annurev-biochem-060208-092442},
	abstract = {The biological functions of proteins are governed by their three-dimensional fold. Protein folding, maintenance of proteome integrity, and protein homeostasis (proteostasis) critically depend on a complex network of molecular chaperones. Disruption of proteostasis is implicated in aging and the pathogenesis of numerous degenerative diseases. In the cytosol, different classes of molecular chaperones cooperate in evolutionarily conserved folding pathways. Nascent polypeptides interact cotranslationally with a first set of chaperones, including trigger factor and the Hsp70 system, which prevent premature (mis)folding. Folding occurs upon controlled release of newly synthesized proteins from these factors or after transfer to downstream chaperones such as the chaperonins. Chaperonins are large, cylindrical complexes that provide a central compartment for a single protein chain to fold unimpaired by aggregation. This review focuses on recent advances in understanding the mechanisms of chaperone action in promoting and regulating protein folding and on the pathological consequences of protein misfolding and aggregation.},
	number = {1},
	urldate = {2020-08-07},
	journal = {Annual Review of Biochemistry},
	author = {Kim, Yujin E. and Hipp, Mark S. and Bracher, Andreas and Hayer-Hartl, Manajit and Ulrich Hartl, F.},
	year = {2013},
	pmid = {23746257},
	pages = {323--355},
	file = {Full Text PDF:/home/matt/Zotero/storage/Q69ELQQ9/Kim et al. - 2013 - Molecular Chaperone Functions in Protein Folding a.pdf:application/pdf}
}

@article{huai2005,
	title = {Structures of the {N}-{Terminal} and {Middle} {Domains} of {E}. coli {Hsp90} and {Conformation} {Changes} upon {ADP} {Binding}},
	volume = {13},
	issn = {0969-2126},
	url = {http://www.sciencedirect.com/science/article/pii/S0969212605000754},
	doi = {10.1016/j.str.2004.12.018},
	abstract = {Hsp90 is an abundant molecular chaperone involved in many biological systems. We report here the crystal structures of the unliganded and ADP bound fragments containing the N-terminal and middle domains of HtpG, an E. coli Hsp90. These domains are not connected through a flexible linker, as often portrayed in models, but are intimately associated with one another. The individual HtpG domains have similar folding to those of DNA gyrase B but assemble differently, suggesting somewhat different mechanisms for the ATPase superfamily. ADP binds to a subpocket of a large site that is jointly formed by the N-terminal and middle domains and induces conformational changes of the N-terminal domain. We speculate that this large pocket serves as a putative site for binding of client proteins/cochaperones. Modeling shows that ATP is not exposed to the molecular surface, thus implying that ATP activation of hsp90 chaperone activities is accomplished via conformational changes.},
	language = {en},
	number = {4},
	urldate = {2020-08-07},
	journal = {Structure},
	author = {Huai, Qing and Wang, Huanchen and Liu, Yudong and Kim, Hwa-Young and Toft, David and Ke, Hengming},
	year = {2005},
	keywords = {Escherichia coli, Models, Molecular, Protein Conformation, Amino Acid Sequence, Molecular Sequence Data, Adenosine Diphosphate, Bacterial Proteins, Base Sequence, DNA Primers, HSP90 Heat-Shock Proteins, Sequence Homology, Amino Acid},
	pages = {579--590},
	file = {ScienceDirect Snapshot:/home/matt/Zotero/storage/RZUUYZJ4/S0969212605000754.html:text/html;ScienceDirect Full Text PDF:/home/matt/Zotero/storage/33S8U8P9/Huai et al. - 2005 - Structures of the N-Terminal and Middle Domains of.pdf:application/pdf}
}

@article{johnson2012,
	series = {Heat {Shock} {Protein} 90 ({Hsp90})},
	title = {Evolution and function of diverse {Hsp90} homologs and cochaperone proteins},
	volume = {1823},
	issn = {0167-4889},
	url = {http://www.sciencedirect.com/science/article/pii/S0167488911002795},
	doi = {10.1016/j.bbamcr.2011.09.020},
	abstract = {Members of the Hsp90 molecular chaperone family are found in the cytosol, ER, mitochondria and chloroplasts of eukaryotic cells, as well as in bacteria. These diverse family members cooperate with other proteins, such as the molecular chaperone Hsp70, to mediate protein folding, activation and assembly into multiprotein complexes. All examined Hsp90 homologs exhibit similar ATPase rates and undergo similar conformational changes. One of the key differences is that cytosolic Hsp90 interacts with a large number of cochaperones that regulate the ATPase activity of Hsp90 or have other functions, such as targeting clients to Hsp90. Diverse Hsp90 homologs appear to chaperone different types of client proteins. This difference may reflect either the pool of clients requiring Hsp90 function or the requirement for cochaperones to target clients to Hsp90. This review discusses known functions, similarities and differences between Hsp90 family members and how cochaperones are known to affect these functions. This article is part of a Special Issue entitled: Heat Shock Protein 90 (HSP90).},
	language = {en},
	number = {3},
	urldate = {2020-08-14},
	journal = {Biochimica et Biophysica Acta (BBA) - Molecular Cell Research},
	author = {Johnson, Jill L.},
	year = {2012},
	keywords = {Hsp90, Evolution, Cochaperones, Tetratricopeptide repeats},
	pages = {607--613},
	file = {ScienceDirect Snapshot:/home/matt/Zotero/storage/UCS57AIX/S0167488911002795.html:text/html;ScienceDirect Full Text PDF:/home/matt/Zotero/storage/ZE4R9H8G/Johnson - 2012 - Evolution and function of diverse Hsp90 homologs a.pdf:application/pdf}
}

@article{mayer2010,
	title = {Gymnastics of {Molecular} {Chaperones}},
	volume = {39},
	issn = {1097-2765},
	url = {http://www.sciencedirect.com/science/article/pii/S1097276510005344},
	doi = {10.1016/j.molcel.2010.07.012},
	abstract = {Molecular chaperones assist folding processes and conformational changes in many proteins. In order to do so, they progress through complex conformational cycles themselves. In this review, I discuss the diverse conformational dynamics of the ATP-dependent chaperones of the Hsp60, Hsp70, Hsp90, and Hsp100 families.},
	language = {en},
	number = {3},
	urldate = {2020-08-14},
	journal = {Molecular Cell},
	author = {Mayer, Matthias P.},
	year = {2010},
	pages = {321--331},
	file = {ScienceDirect Snapshot:/home/matt/Zotero/storage/2SSVB2V8/S1097276510005344.html:text/html;ScienceDirect Full Text PDF:/home/matt/Zotero/storage/QPX9K7WK/Mayer - 2010 - Gymnastics of Molecular Chaperones.pdf:application/pdf}
}

@article{zuehlke2010,
	title = {Hsp90 and co-chaperones twist the functions of diverse client proteins},
	volume = {93},
	copyright = {Copyright {\textcopyright} 2009 Wiley Periodicals, Inc.},
	issn = {1097-0282},
	url = {http://onlinelibrary.wiley.com/doi/abs/10.1002/bip.21292},
	doi = {10.1002/bip.21292},
	abstract = {Hsp90 molecular chaperones are required for the stability and activity of a diverse range of client proteins that have critical roles in signal transduction, cellular trafficking, chromatin remodeling, cell growth, differentiation, and reproduction. Mammalian cells contain three types of Hsp90s: cytosolic Hsp90, mitochondrial Trap-1, and Grp94 of the endoplasmic reticulum. Each of the Hsp90s, as well as the bacterial homolog, HtpG, hydrolyze ATP and undergo similar conformational changes. Unlike the other forms of Hsp90, cytosolic Hsp90 function is dependent on a battery of co-chaperone proteins that regulate the ATPase activity of Hsp90 or direct Hsp90 to interact with specific client proteins. This review will summarize what is known about Hsp90's ability to mediate the folding and activation of diverse client proteins that contribute to human diseases, such as cancer and fungal and viral infections. {\textcopyright} 2009 Wiley Periodicals, Inc. Biopolymers 93: 211{\textendash}217, 2010. This article was originally published online as an accepted preprint. The {\textquotedblleft}Published Online{\textquotedblright} date corresponds to the preprint version. You can request a copy of the preprint by emailing the Biopolymers editorial office at biopolymers@wiley.com},
	language = {en},
	number = {3},
	urldate = {2020-08-14},
	journal = {Biopolymers},
	author = {Zuehlke, Abbey and Johnson, Jill L.},
	year = {2010},
	keywords = {molecular chaperones, protein folding, molecular machines},
	pages = {211--217},
	file = {Snapshot:/home/matt/Zotero/storage/JUQS9IAU/bip.html:text/html;Full Text PDF:/home/matt/Zotero/storage/JBI5Y4DP/Zuehlke and Johnson - 2010 - Hsp90 and co-chaperones twist the functions of div.pdf:application/pdf}
}

@article{karagoz2015,
	title = {Hsp90 interaction with clients},
	volume = {40},
	issn = {0968-0004},
	url = {http://www.sciencedirect.com/science/article/pii/S0968000414002199},
	doi = {10.1016/j.tibs.2014.12.002},
	abstract = {The conserved Hsp90 chaperone is an ATP-controlled machine that assists the folding and controls the stability of select proteins. Emerging data explain how Hsp90 achieves client specificity and its role in the cellular chaperone cascade. Interestingly, Hsp90 has an extended substrate binding interface that crosses domain boundaries, exhibiting specificity for proteins with hydrophobic residues spread over a large area regardless of whether they are disordered, partly folded, or even folded. This specificity principle ensures that clients preferentially bind to Hsp70 early on in the folding path, but downstream folding intermediates bind Hsp90. Discussed here, the emerging model is that the Hsp90 ATPase does not modulate client affinity but instead controls substrate influx from Hsp70.},
	language = {en},
	number = {2},
	urldate = {2020-08-14},
	journal = {Trends in Biochemical Sciences},
	author = {Karag{\"o}z, G. Elif and R{\"u}diger, Stefan G. D.},
	year = {2015},
	keywords = {molecular chaperones, protein folding, intrinsically disordered proteins, heat shock proteins, Alzheimer disease, protein{\textendash}protein interactions},
	pages = {117--125},
	file = {ScienceDirect Snapshot:/home/matt/Zotero/storage/6A9VRZVD/S0968000414002199.html:text/html;ScienceDirect Full Text PDF:/home/matt/Zotero/storage/UZZQFIHS/Karag{\"o}z and R{\"u}diger - 2015 - Hsp90 interaction with clients.pdf:application/pdf}
}

@article{mayer2000,
	title = {Molecular {Basis} for {Interactions} of the {DnaK} {Chaperone} with {Substrates}},
	volume = {381},
	issn = {1431-6730},
	url = {https://www.degruyter.com/doi/10.1515/BC.2000.109},
	doi = {10.1515/BC.2000.109},
	language = {en},
	number = {9-10},
	urldate = {2020-08-14},
	journal = {Biological Chemistry},
	author = {Mayer, Matthias P. and R{\"u}diger, Stefan and Bukau, Bernd},
	year = {2000},
	file = {Mayer et al. - 2000 - Molecular Basis for Interactions of the DnaK Chape.pdf:/home/matt/Zotero/storage/3NFSAX7L/Mayer et al. - 2000 - Molecular Basis for Interactions of the DnaK Chape.pdf:application/pdf}
}

@article{zheng2006-1,
	title = {Low-frequency normal modes that describe allosteric transitions in biological nanomachines are robust to sequence variations},
	volume = {103},
	copyright = {{\textcopyright} 2006 by The National Academy of Sciences of the USA},
	issn = {0027-8424, 1091-6490},
	url = {http://www.pnas.org/content/103/20/7664},
	doi = {10.1073/pnas.0510426103},
	abstract = {By representing the high-resolution crystal structures of a number of enzymes using the elastic network model, it has been shown that only a few low-frequency normal modes are needed to describe the large-scale domain movements that are triggered by ligand binding. Here we explore a link between the nearly invariant nature of the modes that describe functional dynamics at the mesoscopic level and the large evolutionary sequence variations at the residue level. By using a structural perturbation method (SPM), which probes the residue-specific response to perturbations (or mutations), we identify a sparse network of strongly conserved residues that transmit allosteric signals in three structurally unrelated biological nanomachines, namely, DNA polymerase, myosin motor, and the Escherichia coli chaperonin. Based on the response of every mode to perturbations, which are generated by interchanging specific sequence pairs in a multiple sequence alignment, we show that the functionally relevant low-frequency modes are most robust to sequence variations. Our work shows that robustness of dynamical modes at the mesoscopic level is encoded in the structure through a sparse network of residues that transmit allosteric signals.},
	language = {en},
	number = {20},
	urldate = {2020-11-05},
	journal = {PNAS},
	author = {Zheng, Wenjun and Brooks, Bernard R. and Thirumalai, D.},
	year = {2006},
	pmid = {16682636},
	keywords = {DNA polymerase, elastic network model, GroEL, myosin, robustness},
	pages = {7664--7669},
	file = {Snapshot:/home/matt/Zotero/storage/IVQGHPRU/7664.html:text/html;Full Text PDF:/home/matt/Zotero/storage/STIXFJXJ/Zheng et al. - 2006 - Low-frequency normal modes that describe allosteri.pdf:application/pdf}
}

@article{pobre2019,
	title = {The endoplasmic reticulum ({ER}) chaperone {BiP} is a master regulator of {ER} functions: {Getting} by with a little help from {ERdj} friends},
	volume = {294},
	issn = {0021-9258, 1083-351X},
	shorttitle = {The endoplasmic reticulum ({ER}) chaperone {BiP} is a master regulator of {ER} functions},
	url = {http://www.jbc.org/content/294/6/2098},
	doi = {10.1074/jbc.REV118.002804},
	abstract = {The endoplasmic reticulum (ER) represents the entry point into the secretory pathway where nascent proteins encounter a specialized environment for their folding and maturation. Inherent to these processes is a dedicated quality-control system that detects proteins that fail to mature properly and targets them for cytosolic degradation. An imbalance in protein folding and degradation can result in the accumulation of unfolded proteins in the ER, resulting in the activation of a signaling cascade that restores proper homeostasis in this organelle. The ER heat shock protein 70 (Hsp70) family member BiP is an ATP-dependent chaperone that plays a critical role in these processes. BiP interacts with specific ER-localized DnaJ family members (ERdjs), which stimulate BiP's ATP-dependent substrate interactions, with several ERdjs also binding directly to unfolded protein clients. Recent structural and biochemical studies have provided detailed insights into the allosteric regulation of client binding by BiP and have enhanced our understanding of how specific ERdjs enable BiP to perform its many functions in the ER. In this review, we discuss how BiP's functional cycle and interactions with ERdjs enable it to regulate protein homeostasis in the ER and ensure protein quality control.},
	language = {en},
	number = {6},
	urldate = {2020-10-30},
	journal = {J. Biol. Chem.},
	author = {Pobre, Kristine Faye R. and Poet, Greg J. and Hendershot, Linda M.},
	year = {2019},
	pmid = {30563838},
	keywords = {protein folding, molecular chaperone, ATPase, BiP, protein misfolding, heat shock protein (HSP), endoplasmic reticulum (ER), endoplasmic reticulum{\textendash}associated protein degradation (ERAD), ER-localized DnaJ proteins, GRP78, stress response, unfolded protein response (UPR)},
	pages = {2098--2108},
	file = {Snapshot:/home/matt/Zotero/storage/RTRM7XGY/2098.html:text/html;Full Text PDF:/home/matt/Zotero/storage/W9LZB33E/Pobre et al. - 2019 - The endoplasmic reticulum (ER) chaperone BiP is a .pdf:application/pdf}
}

@article{taipale2014,
	title = {A {Quantitative} {Chaperone} {Interaction} {Network} {Reveals} the {Architecture} of {Cellular} {Protein} {Homeostasis} {Pathways}},
	volume = {158},
	issn = {0092-8674},
	url = {http://www.sciencedirect.com/science/article/pii/S0092867414007405},
	doi = {10.1016/j.cell.2014.05.039},
	abstract = {Chaperones are abundant cellular proteins that promote the folding and function of their substrate proteins (clients). In~vivo, chaperones also associate with a large and diverse set of cofactors (cochaperones) that regulate their specificity and function. However, how these cochaperones regulate protein folding and whether they have chaperone-independent biological functions is largely unknown. We combined mass spectrometry and quantitative high-throughput LUMIER assays to systematically characterize the chaperone-cochaperone-client interaction network in human cells. We uncover hundreds of chaperone clients, delineate their participation in specific cochaperone complexes, and establish a surprisingly distinct network of protein-protein interactions for cochaperones. As a salient example of the power of such analysis, we establish that NUDC family cochaperones specifically associate with structurally related but evolutionarily distinct $\beta$-propeller folds. We provide a framework for deciphering the proteostasis network and its regulation in development and disease and expand the use of chaperones as sensors for drug-target engagement.},
	language = {en},
	number = {2},
	urldate = {2020-10-20},
	journal = {Cell},
	author = {Taipale, Mikko and Tucker, George and Peng, Jian and Krykbaeva, Irina and Lin, Zhen-Yuan and Larsen, Brett and Choi, Hyungwon and Berger, Bonnie and Gingras, Anne-Claude and Lindquist, Susan},
	year = {2014},
	pages = {434--448},
	file = {ScienceDirect Snapshot:/home/matt/Zotero/storage/HWRZEWWV/S0092867414007405.html:text/html;ScienceDirect Full Text PDF:/home/matt/Zotero/storage/J47Z2A7B/Taipale et al. - 2014 - A Quantitative Chaperone Interaction Network Revea.pdf:application/pdf}
}

@article{moranhsp70hsp90_2019,
	title = {The {Hsp70}{\textendash}{Hsp90} {Chaperone} {Cascade} in {Protein} {Folding}},
	volume = {29},
	issn = {0962-8924},
	url = {http://www.sciencedirect.com/science/article/pii/S0962892418301752},
	doi = {10.1016/j.tcb.2018.10.004},
	abstract = {Conserved families of molecular chaperones assist protein folding in the cell. Here we review the conceptual advances on three major folding routes: (i) spontaneous, chaperone-independent folding; (ii) folding assisted by repetitive Hsp70 cycles; and (iii) folding by the Hsp70{\textendash}Hsp90 cascades. These chaperones prepare their protein clients for folding on their own, without altering their folding path. A particularly interesting role is reserved for Hsp90. The function of Hsp90 in folding is its ancient function downstream of Hsp70, free of cochaperone regulation and present in all kingdoms of life. Eukaryotic signalling networks, however, embrace Hsp90 by a plethora of cochaperones, transforming the profolding machinery to a folding-on-demand factor. We discuss implications for biology and molecular medicine.},
	language = {en},
	number = {2},
	urldate = {2020-10-20},
	journal = {Trends in Cell Biology},
	author = {Mor{\'a}n Luengo, Tania and Mayer, Matthias P. and R{\"u}diger, Stefan G. D.},
	year = {2019},
	keywords = {Hsp70, protein folding, chaperones, Hsp90, proteostasis, protein quality control},
	pages = {164--177},
	file = {ScienceDirect Snapshot:/home/matt/Zotero/storage/VXV79LBI/S0962892418301752.html:text/html;ScienceDirect Full Text PDF:/home/matt/Zotero/storage/A4D6TD59/Mor{\'a}n Luengo et al. - 2019 - The Hsp70{\textendash}Hsp90 Chaperone Cascade in Protein Foldi.pdf:application/pdf}
}

@article{ratzke2012,
	title = {From a {Ratchet} {Mechanism} to {Random} {Fluctuations} {Evolution} of {Hsp90}'s {Mechanochemical} {Cycle}},
	volume = {423},
	issn = {0022-2836},
	url = {http://www.sciencedirect.com/science/article/pii/S0022283612006274},
	doi = {10.1016/j.jmb.2012.07.026},
	abstract = {The 90-kDa heat shock proteins [heat shock protein 90 (Hsp90)] are a highly conserved ATP-dependent protein family, which can be found from prokaryotic to eukaryotic organisms. In general, Hsp90s are elongated dimers with N- and C-terminal dimerization sites. In a series of publications, we have recently shown that no successive mechanochemical cycle exists for yeast Hsp90 (yHsp90) in the absence of clients or cochaperones. Here, we resolve the mechanochemical cycle of the bacterial homologue HtpG by means of two- and three-color single-molecule FRET (F{\"o}rster resonance energy transfer). Unlike yHsp90, the N-terminal dynamics of HtpG is strongly influenced by nucleotide binding and turnover{\textemdash}its reaction cycle is driven by a mechanical ratchet mechanism. However, the C-terminal dimerization site is mainly closed and not influenced by nucleotides. The direct comparison of both proteins shows that the Hsp90 machinery has developed to a more flexible and less nucleotide-controlled system during evolution.},
	language = {en},
	number = {3},
	urldate = {2020-10-15},
	journal = {Journal of Molecular Biology},
	author = {Ratzke, Christoph and Nguyen, Minh N. T. and Mayer, Matthias P. and Hugel, Thorsten},
	year = {2012},
	keywords = {HtpG, Hsp90, chaperone, FRET, single molecule},
	pages = {462--471},
	file = {ScienceDirect Snapshot:/home/matt/Zotero/storage/DWXSBWJL/S0022283612006274.html:text/html;ScienceDirect Full Text PDF:/home/matt/Zotero/storage/LAJQQYC8/Ratzke et al. - 2012 - From a Ratchet Mechanism to Random Fluctuations Ev.pdf:application/pdf}
}

@article{mickler2009,
	title = {The large conformational changes of {Hsp90} are only weakly coupled to {ATP} hydrolysis},
	volume = {16},
	issn = {1545-9985},
	url = {https://proxy.lib.miamioh.edu/login?url=https://search.ebscohost.com/login.aspx?direct=true&db=mnh&AN=19234469&site=ehost-live&scope=site},
	doi = {10.1038/nsmb.1557},
	abstract = {The molecular chaperone heat-shock protein 90 (Hsp90) is one of the most abundant proteins in unstressed eukaryotic cells. Its function is dependent on an exceptionally slow ATPase reaction that involves large conformational changes. To observe these conformational changes and to understand their interplay with the ATPase function, we developed a single-molecule assay that allows examination of yeast Hsp90 dimers in real time under various nucleotide conditions. We detected conformational fluctuations between open and closed states on timescales much faster than the rate of ATP hydrolysis. The compiled distributions of dwell times allow us to assign all rate constants to a minimal kinetic model for the conformational changes of Hsp90 and to delineate the influence of ATP hydrolysis. Unexpectedly, in this model ATP lowers two energy barriers almost symmetrically, such that little directionality is introduced. Instead, stochastic, thermal fluctuations of Hsp90 are the dominating processes.},
	number = {3},
	urldate = {2020-10-15},
	journal = {Nature structural \& molecular biology},
	author = {Mickler, Moritz and Hessling, Martin and Ratzke, Christoph and Buchner, Johannes and Hugel, Thorsten},
	year = {2009},
	keywords = {Kinetics, HSP90 Heat-Shock Proteins/*metabolism, Adenosine Triphosphate/*metabolism, Fluorescence Resonance Energy Transfer/methods, HSP90 Heat-Shock Proteins/*chemistry, Protein Structure, Quaternary*, Saccharomyces cerevisiae Proteins/*chemistry, Saccharomyces cerevisiae Proteins/*metabolism, Saccharomyces cerevisiae/*chemistry},
	pages = {281--286},
	file = {EBSCO Full Text:/home/matt/Zotero/storage/HDLL3TKA/Mickler et al. - 2009 - The large conformational changes of Hsp90 are only.pdf:application/pdf}
}

@article{rohl2013,
	title = {The chaperone {Hsp90}: changing partners for demanding clients},
	volume = {38},
	issn = {0968-0004},
	shorttitle = {The chaperone {Hsp90}},
	url = {http://www.sciencedirect.com/science/article/pii/S0968000413000248},
	doi = {10.1016/j.tibs.2013.02.003},
	abstract = {The heat shock protein (Hsp)90 chaperone machinery regulates the activity of hundreds of client proteins in the eukaryotic cytosol. It undergoes large conformational changes between states that are similar in energy. These transitions are rate-limiting for the ATPase cycle. It has become evident that several of the many Hsp90 co-chaperones affect the conformational equilibrium by stabilizing specific intermediate states. Consequently, there is an ordered progression of different co-chaperones during the conformational cycle. Asymmetric complexes containing two different co-chaperones may be important for the processing of the client protein, although our understanding of this aspect, as well as the details of the interaction of Hsp90 with client proteins, is still in its infancy.},
	language = {en},
	number = {5},
	urldate = {2020-10-15},
	journal = {Trends in Biochemical Sciences},
	author = {R{\"o}hl, Alina and Rohrberg, Julia and Buchner, Johannes},
	year = {2013},
	keywords = {ATPase, co-chaperones, clients, cytosolic Hsp90},
	pages = {253--262},
	file = {ScienceDirect Snapshot:/home/matt/Zotero/storage/N7CX8VV4/S0968000413000248.html:text/html;ScienceDirect Full Text PDF:/home/matt/Zotero/storage/98YQ5TK8/R{\"o}hl et al. - 2013 - The chaperone Hsp90 changing partners for demandi.pdf:application/pdf}
}

@article{moranhsp90_2018,
	title = {Hsp90 {Breaks} the {Deadlock} of the {Hsp70} {Chaperone} {System}},
	volume = {70},
	issn = {1097-2765},
	url = {http://www.sciencedirect.com/science/article/pii/S1097276518302314},
	doi = {10.1016/j.molcel.2018.03.028},
	abstract = {Protein folding in the cell requires ATP-driven chaperone machines such as the conserved Hsp70 and Hsp90. It is enigmatic how these machines fold proteins. Here, we show that Hsp90 takes a key role in protein folding by breaking an Hsp70-inflicted folding block, empowering protein clients to fold on their own. At physiological concentrations, Hsp70 stalls productive folding by binding hydrophobic, core-forming segments. Hsp90 breaks this deadlock and restarts folding. Remarkably, neither Hsp70 nor Hsp90 alters the folding rate despite ensuring high folding yields. In fact, ATP-dependent chaperoning is restricted to~the early folding phase. Thus, the Hsp70-Hsp90 cascade does not fold proteins, but instead prepares them for spontaneous, productive folding. This stop-start mechanism is conserved from bacteria to man, assigning also a general function to bacterial Hsp90, HtpG. We speculate that the decreasing hydrophobicity along the Hsp70-Hsp90 cascade may be crucial for enabling spontaneous folding.},
	language = {en},
	number = {3},
	urldate = {2020-10-13},
	journal = {Molecular Cell},
	author = {Mor{\'a}n Luengo, Tania and Kityk, Roman and Mayer, Matthias P. and R{\"u}diger, Stefan G. D.},
	year = {2018},
	keywords = {Hsp70, molecular chaperones, protein folding, HtpG, DnaK, Hsp90, proteostasis, luciferase, protein quality control, steroid hormone receptor},
	pages = {545--552.e9},
	file = {ScienceDirect Snapshot:/home/matt/Zotero/storage/GYALVYPE/S1097276518302314.html:text/html;ScienceDirect Full Text PDF:/home/matt/Zotero/storage/5LE35V3R/Mor{\'a}n Luengo et al. - 2018 - Hsp90 Breaks the Deadlock of the Hsp70 Chaperone S.pdf:application/pdf}
}

@article{kravats2017,
	title = {Interaction of {E}. coli {Hsp90} with {DnaK} {Involves} the {DnaJ} {Binding} {Region} of {DnaK}},
	volume = {429},
	issn = {0022-2836},
	url = {http://www.sciencedirect.com/science/article/pii/S0022283616305538},
	doi = {10.1016/j.jmb.2016.12.014},
	abstract = {The 90-kDa heat shock protein (Hsp90) is a widely conserved and ubiquitous molecular chaperone that participates in ATP-dependent protein remodeling in both eukaryotes and prokaryotes. It functions in conjunction with Hsp70 and the Hsp70 cochaperones, an Hsp40 (J-protein) and a nucleotide exchange factor. In Escherichia coli, the functional collaboration between Hsp90Ec and Hsp70, DnaK, requires that the two chaperones directly interact. We used molecular docking to model the interaction of Hsp90Ec and DnaK. The top-ranked docked model predicted that a region in the nucleotide-binding domain (NBD) of DnaK interacted with a region in the middle domain of Hsp90Ec. We then made substitution mutants in DnaK residues suggested by the model to interact with Hsp90Ec. Of the 12 mutants tested, 11 were defective or partially defective in their ability to interact with Hsp90Ec in vivo in a bacterial two-hybrid assay and in vitro in a bio-layer interferometry assay. These DnaK mutants were also defective in their ability to function collaboratively in protein remodeling with Hsp90Ec but retained the ability to act with DnaK cochaperones. Taken together, these results suggest that a specific region in the NBD of DnaK is involved in the interaction with Hsp90Ec, and this interaction is functionally important. Moreover, the region of DnaK that we found to be necessary for Hsp90Ec binding includes residues that are also involved in J-protein binding, suggesting a functional interplay among DnaK, DnaK cochaperones, and Hsp90Ec.},
	language = {en},
	number = {6},
	urldate = {2020-10-11},
	journal = {Journal of Molecular Biology},
	author = {Kravats, Andrea N. and Doyle, Shannon M. and Hoskins, Joel R. and Genest, Olivier and Doody, Erin and Wickner, Sue},
	year = {2017},
	keywords = {Hsp40, HtpG, CbpA, molecular chaperone, protein remodeling},
	pages = {858--872},
	file = {ScienceDirect Full Text PDF:/home/matt/Zotero/storage/7NJEIDTF/Kravats et al. - 2017 - Interaction of E. coli Hsp90 with DnaK Involves th.pdf:application/pdf;ScienceDirect Snapshot:/home/matt/Zotero/storage/367AVLEL/S0022283616305538.html:text/html}
}

@article{pinkett2007,
	title = {An {Inward}-{Facing} {Conformation} of a {Putative} {Metal}-{Chelate}-{Type} {ABC} {Transporter}},
	volume = {315},
	copyright = {American Association for the Advancement of Science},
	issn = {0036-8075, 1095-9203},
	url = {http://science.sciencemag.org/content/315/5810/373},
	doi = {10.1126/science.1133488},
	abstract = {The crystal structure of a putative metal-chelate{\textendash}type adenosine triphosphate (ATP){\textendash}binding cassette (ABC) transporter encoded by genes HI1470 and HI1471 of Haemophilus influenzae has been solved at 2.4 angstrom resolution. The permeation pathway exhibits an inward-facing conformation, in contrast to the outward-facing state previously observed for the homologous vitamin B12 importer BtuCD. Although the structures of both HI1470/1 and BtuCD have been solved in nucleotide-free states, the pairs of ABC subunits in these two structures differ by a translational shift in the plane of the membrane that coincides with a repositioning of the membrane-spanning subunits. The differences observed between these ABC transporters involve relatively modest rearrangements and may serve as structural models for inward- and outward-facing conformations relevant to the alternating access mechanism of substrate translocation.
A pump moves molecules out of cells by coupled changes in the nucleotide-binding domain and membrane-spanning helices, which switch the accessibility of the central cavity from outside to inside.
A pump moves molecules out of cells by coupled changes in the nucleotide-binding domain and membrane-spanning helices, which switch the accessibility of the central cavity from outside to inside.},
	language = {en},
	number = {5810},
	urldate = {2020-09-29},
	journal = {Science},
	author = {Pinkett, H. W. and Lee, A. T. and Lum, P. and Locher, K. P. and Rees, D. C.},
	year = {2007},
	pmid = {17158291},
	pages = {373--377},
	file = {Snapshot:/home/matt/Zotero/storage/YXDKWGQN/373.html:text/html;Full Text PDF:/home/matt/Zotero/storage/F2QSQYDX/Pinkett et al. - 2007 - An Inward-Facing Conformation of a Putative Metal-.pdf:application/pdf}
}

@article{atilgan2001,
	title = {Anisotropy of {Fluctuation} {Dynamics} of {Proteins} with an {Elastic} {Network} {Model}},
	volume = {80},
	issn = {0006-3495},
	url = {http://www.sciencedirect.com/science/article/pii/S000634950176033X},
	doi = {10.1016/S0006-3495(01)76033-X},
	abstract = {Fluctuations about the native conformation of proteins have proven to be suitably reproduced with a simple elastic network model, which has shown excellent agreement with a number of different properties for a wide variety of proteins. This scalar model simply investigates the magnitudes of motion of individual residues in the structure. To use the elastic model approach further for developing the details of protein mechanisms, it becomes essential to expand this model to include the added details of the directions of individual residue fluctuations. In this paper a new tool is presented for this purpose and applied to the retinol-binding protein, which indicates enhanced flexibility in the region of entry to the ligand binding site and for the portion of the protein binding to its carrier protein.},
	language = {en},
	number = {1},
	urldate = {2020-09-29},
	journal = {Biophysical Journal},
	author = {Atilgan, A. R. and Durell, S. R. and Jernigan, R. L. and Demirel, M. C. and Keskin, O. and Bahar, I.},
	year = {2001},
	pages = {505--515},
	file = {ScienceDirect Full Text PDF:/home/matt/Zotero/storage/6ABV7NF4/Atilgan et al. - 2001 - Anisotropy of Fluctuation Dynamics of Proteins wit.pdf:application/pdf;ScienceDirect Snapshot:/home/matt/Zotero/storage/2T2YFG8J/S000634950176033X.html:text/html}
}

@article{weng2008,
	title = {The {Conformational} {Coupling} and {Translocation} {Mechanism} of {Vitamin} {B12} {ATP}-{Binding} {Cassette} {Transporter} {BtuCD}},
	volume = {94},
	issn = {0006-3495},
	url = {http://www.sciencedirect.com/science/article/pii/S0006349508707379},
	doi = {10.1529/biophysj.107.110734},
	abstract = {ATP-binding cassette transporter BtuCD mediating vitamin B12 uptake in Escherichia coli couples the energy of ATP hydrolysis to the translocation of vitamin B12 across the membrane into the cell. Elastic normal mode analysis of BtuCD demonstrates that the simultaneous substrate trapping at periplasmic cavity and ATP binding at the ATP-binding cassette (BtuD) dimer proceeds readily along the lowest energy pathway. The transport power stroke is attributed to ATP-hydrolysis-induced opening of the nucleotide-binding domain dimer, which is coupled to conformational rearrangement of transmembrane domain (BtuC) helices leading to the closing at the periplasmic side and opening at the cytoplasmic gate. Simultaneous hydrolysis of two ATP is supported by the fact that antisymmetric movement of BtuD dimer implying alternating hydrolysis cannot induce effective conformational change of the translocation pathway. A plausible mechanism of translocation cycle is proposed in which the possible effect of the association of periplasmic binding protein BtuF to the transporter is also considered.},
	language = {en},
	number = {2},
	urldate = {2020-09-29},
	journal = {Biophysical Journal},
	author = {Weng, Jingwei and Ma, Jianpeng and Fan, Kangnian and Wang, Wenning},
	year = {2008},
	pages = {612--621},
	file = {ScienceDirect Full Text PDF:/home/matt/Zotero/storage/YSP7JV2Z/Weng et al. - 2008 - The Conformational Coupling and Translocation Mech.pdf:application/pdf;ScienceDirect Snapshot:/home/matt/Zotero/storage/JCS6CUP7/S0006349508707379.html:text/html}
}

@article{weng2009,
	title = {Asymmetric {Conformational} {Flexibility} in the {ATP}-{Binding} {Cassette} {Transporter} {HI1470}/1},
	volume = {96},
	issn = {0006-3495},
	url = {https://www.ncbi.nlm.nih.gov/pmc/articles/PMC2717296/},
	doi = {10.1016/j.bpj.2008.11.035},
[truncated: 289,942 more chars]
