# Supplementary material for: Structural Communication between the E. coli Chaperones DnaK and Hsp90
Source: Int J Mol Sci. 2021 Feb 23;22(4):2200. doi: 10.3390/ijms22042200 (PMC7926864; doi:10.3390/ijms22042200)
Supplement: Supplementary file 1 [file ijms-22-02200-s001.zip › SI.tex]

%  LaTeX support: latex@mdpi.com 
%  For support, please attach all files needed for compiling as well as the log file, and specify your operating system, LaTeX version, and LaTeX editor.

%=================================================================
\documentclass[ijms,supfile,submit,moreauthors,pdftex]{Definitions/mdpi} 
%\renewcommand{\figurename}{Supplementary Figure}
% For posting an early version of this manuscript as a preprint, you may use "preprints" as the journal and change "submit" to "accept". The document class line would be, e.g., \documentclass[preprints,article,accept,moreauthors,pdftex]{mdpi}. This is especially recommended for submission to arXiv, where line numbers should be removed before posting. For preprints.org, the editorial staff will make this change immediately prior to posting.

%--------------------
% Class Options:
%--------------------
%----------
% journal
%----------
% Choose between the following MDPI journals:
% acoustics, actuators, addictions, admsci, adolescents, aerospace, agriculture, agriengineering, agronomy, ai, algorithms, allergies, analytica, animals, antibiotics, antibodies, antioxidants, appliedchem, applmech, applmicrobiol, applnano, applsci, arts, asi, atmosphere, atoms, audiolres, automation, axioms, batteries, bdcc, behavsci, beverages, biochem, bioengineering, biologics, biology, biomechanics, biomedicines, biomedinformatics, biomimetics, biomolecules, biophysica, biosensors, biotech, birds, bloods, brainsci, buildings, businesses, cancers, carbon, cardiogenetics, catalysts, cells, ceramics, challenges, chemengineering, chemistry, chemosensors, chemproc, children, civileng, cleantechnol, climate, clinpract, clockssleep, cmd, coatings, colloids, compounds, computation, computers, condensedmatter, conservation, constrmater, cosmetics, crops, cryptography, crystals, curroncol, cyber, dairy, data, dentistry, dermato, dermatopathology, designs, diabetology, diagnostics, digital, disabilities, diseases, diversity, dna, drones, dynamics, earth, ebj, ecologies, econometrics, economies, education, ejihpe, electricity, electrochem, electronicmat, electronics, encyclopedia, endocrines, energies, eng, engproc, entropy, environments, environsciproc, epidemiologia, epigenomes, fermentation, fibers, fire, fishes, fluids, foods, forecasting, forensicsci, forests, fractalfract, fuels, futureinternet, futuretransp, futurepharmacol, futurephys, galaxies, games, gases, gastroent, gastrointestdisord, gels, genealogy, genes, geographies, geohazards, geomatics, geosciences, geotechnics, geriatrics, hazardousmatters, healthcare, hearts, hemato, heritage, highthroughput, histories, horticulturae, humanities, hydrogen, hydrology, hygiene, idr, ijerph, ijfs, ijgi, ijms, ijns, ijtm, ijtpp, immuno, informatics, information, infrastructures, inorganics, insects, instruments, inventions, iot, j, jcdd, jcm, jcp, jcs, jdb, jfb, jfmk, jimaging, jintelligence, jlpea, jmmp, jmp, jmse, jne, jnt, jof, joitmc, jor, journalmedia, jox, jpm, jrfm, jsan, jtaer, jzbg, kidney, land, languages, laws, life, liquids, literature, livers, logistics, lubricants, machines, macromol, magnetism, magnetochemistry, make, marinedrugs, materials, materproc, mathematics, mca, measurements, medicina, medicines, medsci, membranes, metabolites, metals, metrology, micro, microarrays, microbiolres, micromachines, microorganisms, minerals, mining, modelling, molbank, molecules, mps, mti, nanoenergyadv, nanomanufacturing, nanomaterials, ncrna, network, neuroglia, neurolint, neurosci, nitrogen, notspecified, nri, nursrep, nutrients, obesities, oceans, ohbm, onco, oncopathology, optics, oral, organics, osteology, oxygen, parasites, parasitologia, particles, pathogens, pathophysiology, pediatrrep, pharmaceuticals, pharmaceutics, pharmacy, philosophies, photochem, photonics, physchem, physics, physiolsci, plants, plasma, pollutants, polymers, polysaccharides, proceedings, processes, prosthesis, proteomes, psych, psychiatryint, publications, quantumrep, quaternary, qubs, radiation, reactions, recycling, regeneration, religions, remotesensing, reports, reprodmed, resources, risks, robotics, safety, sci, scipharm, sensors, separations, sexes, signals, sinusitis, smartcities, sna, societies, socsci, soilsystems, solids, sports, standards, stats, stresses, surfaces, surgeries, suschem, sustainability, symmetry, systems, taxonomy, technologies, telecom, textiles, thermo, tourismhosp, toxics, toxins, transplantology, traumas, tropicalmed, universe, urbansci, uro, vaccines, vehicles, vetsci, vibration, viruses, vision, water, wevj, women, world 

%---------
% article
%---------
% The default type of manuscript is "article", but can be replaced by: 
% abstract, addendum, article, book, bookreview, briefreport, casereport, comment, commentary, communication, conferenceproceedings, correction, conferencereport, entry, expressionofconcern, extendedabstract, datadescriptor, editorial, essay, erratum, hypothesis, interestingimage, obituary, opinion, projectreport, reply, retraction, review, perspective, protocol, shortnote, studyprotocol, systematicreview, supfile, technicalnote, viewpoint, guidelines, registeredreport, tutorial
% supfile = supplementary materials

%----------
% submit
%----------
% The class option "submit" will be changed to "accept" by the Editorial Office when the paper is accepted. This will only make changes to the frontpage (e.g., the logo of the journal will get visible), the headings, and the copyright information. Also, line numbering will be removed. Journal info and pagination for accepted papers will also be assigned by the Editorial Office.

%------------------
% moreauthors
%------------------
% If there is only one author the class option oneauthor should be used. Otherwise use the class option moreauthors.

%---------
% pdftex
%---------
% The option pdftex is for use with pdfLaTeX. If eps figures are used, remove the option pdftex and use LaTeX and dvi2pdf.

%=================================================================
% MDPI internal commands
\firstpage{1} 
\makeatletter 
\setcounter{page}{\@firstpage} 
\makeatother
\pubvolume{1}
\issuenum{1}
\articlenumber{0}
\pubyear{2021}
\copyrightyear{2020}
%\externaleditor{Academic Editor: Firstname Lastname} % For journal Automation, please change Academic Editor to "Communicated by"
\datereceived{} 
\dateaccepted{} 
\datepublished{} 
\hreflink{https://doi.org/} % If needed use \linebreak
%------------------------------------------------------------------
% The following line should be uncommented if the LaTeX file is uploaded to arXiv.org
%\pdfoutput=1

%=================================================================
% Add packages and commands here. The following packages are loaded in our class file: fontenc, inputenc, calc, indentfirst, fancyhdr, graphicx, epstopdf, lastpage, ifthen, lineno, float, amsmath, setspace, enumitem, mathpazo, booktabs, titlesec, etoolbox, tabto, xcolor, soul, multirow, microtype, tikz, totcount, changepage, paracol, attrib, upgreek, cleveref, amsthm, hyphenat, natbib, hyperref, footmisc, url, geometry, newfloat, caption

%=================================================================
%% Please use the following mathematics environments: Theorem, Lemma, Corollary, Proposition, Characterization, Property, Problem, Example, ExamplesandDefinitions, Hypothesis, Remark, Definition, Notation, Assumption
%% For proofs, please use the proof environment (the amsthm package is loaded by the MDPI class).

%=================================================================
% Full title of the paper (Capitalized)
\Title{Structural communication between the {\normalfont\bfseries\itshape{E. coli}} chaperones DnaK and Hsp90}

% MDPI internal command: Title for citation in the left column
\TitleCitation{Title}

% Author Orchid ID: enter ID or remove command
\newcommand{\orcidauthorA}{0000-0000-0000-000X} % Add \orcidA{} behind the author's name
%\newcommand{\orcidauthorB}{0000-0000-0000-000X} % Add \orcidB{} behind the author's name

% Authors, for the paper (add full first names)
\Author{Matthew P. Grindle $^{1}$, John-Paul Alao $^{1}$, Ben Carter $^{2}$, Katherine Connors $^{1}$, Riina Tehver $^{2}$, and Andrea N. Kravats $^{1,\dagger}$}


% The commands \thirdnote{} till \eighthnote{} are available for further notes

%\simplesumm{} % Simple summary

%\conference{} % An extended version of a conference paper

% Abstract (Do not insert blank lines, i.e. \\) 


% The fields PACS, MSC, and JEL may be left empty or commented out if not applicable
%\PACS{J0101}
%\MSC{}
%\JEL{}

%%%%%%%%%%%%%%%%%%%%%%%%%%%%%%%%%%%%%%%%%%
% Only for the journal Diversity
%\LSID{\url{http://}}

%%%%%%%%%%%%%%%%%%%%%%%%%%%%%%%%%%%%%%%%%%
% Only for the journal Applied Sciences:
%\featuredapplication{Authors are encouraged to provide a concise description of the specific application or a potential application of the work. This section is not mandatory.}
%%%%%%%%%%%%%%%%%%%%%%%%%%%%%%%%%%%%%%%%%%

%%%%%%%%%%%%%%%%%%%%%%%%%%%%%%%%%%%%%%%%%%
% Only for the journal Data:
%\dataset{DOI number or link to the deposited data set in cases where the data set is published or set to be published separately. If the data set is submitted and will be published as a supplement to this paper in the journal Data, this field will be filled by the editors of the journal. In this case, please make sure to submit the data set as a supplement when entering your manuscript into our manuscript editorial system.}

%\datasetlicense{license under which the data set is made available (CC0, CC-BY, CC-BY-SA, CC-BY-NC, etc.)}

%%%%%%%%%%%%%%%%%%%%%%%%%%%%%%%%%%%%%%%%%%
% Only for the journal Toxins
%\keycontribution{The breakthroughs or highlights of the manuscript. Authors can write one or two sentences to describe the most important part of the paper.}

%%%%%%%%%%%%%%%%%%%%%%%%%%%%%%%%%%%%%%%%%%
% Only for the journal Encyclopedia
%\encyclopediadef{Instead of the abstract}
%\entrylink{The Link to this entry published on the encyclopedia platform.}
%%%%%%%%%%%%%%%%%%%%%%%%%%%%%%%%%%%%%%%%%%

\begin{document}
%%%%%%%%%%%%%%%%%%%%%%%%%%%%%%%%%%%%%%%%%%
\end{paracol}


%\subsection{Figures, Tables and Schemes}

\begin{figure}[htp]
\centering
  \includegraphics[width=0.7\textwidth]{figs1.png}
  \caption[Residue mobility]{\textbf{Residue fluctuations in the dominant normal modes of Hsp90$_{Ec}$ alone.} Fluctuations of Hsp90$_{Ec}$ in mode 7 (black) mode 8 (red) and the sum of modes 7 and 8 (grey). Open circles are placed on the curve with the sum of the fluctuations to highlight important residues. Cyan corresponds to residues involved in ATP binding and hydrolysis and green corresponds to Hsp90$_{Ec}$ residues important for client binding.}
\label{fig:s1}
\end{figure}


\begin{figure}[htp]
\centering
  \includegraphics[width=0.7\textwidth]{figs2.png}
  \caption[Residue mobility]{\textbf{Residue fluctuations in the dominant normal modes of asymmetric DnaK bound Hsp90$_{Ec}$}. Fluctuations of Hsp90$_{Ec}$ in mode 8 (black), mode 10 (red), and the sum of modes 8 and 10 (grey). Open circles are placed on the curve with the sum of the fluctuations to highlight important residues. Cyan corresponds to residues involved in ATP binding and hydrolysis, purple corresponds to Hsp90$_{Ec}$ or DnaK residues important for the direct interaction, and green corresponds to Hsp90$_{Ec}$ residues important for client binding. }
\label{fig:s2}
\end{figure}

\begin{figure}[htp]
\centering
  \includegraphics[width=.7\textwidth]{figs3.png}
  \caption[Residue mobility]{\textbf{Residue fluctuations in the dominant normal modes of symmetric DnaK bound Hsp90$_{Ec}$} Fluctuations of Hsp90$_{Ec}$ in mode 13 (black), mode 28 (red), mode 8 (blue), and the sum of modes 13, 28, and 8 (grey). Open circles are placed on the curve with the sum of the fluctuations to highlight important residues. Cyan corresponds to residues involved in ATP binding and hydrolysis, purple corresponds to Hsp90$_{Ec}$ or DnaK residues important for the direct interaction, and green corresponds to Hsp90$_{Ec}$ residues important for client binding.}
\label{fig:s3}
\end{figure}


\begin{figure}[htp]
\centering
  \includegraphics[width=.6\textwidth]{figs4.png}
  \caption[Residue mobility]{\textbf{Hot-spot residues for the symmetric Hsp90$_{Ec}$-DnaK models.} The top 2\% (38) residues were mapped on the structures as beads to indicate the allosteric wiring diagrams for each modes 13 (a), 28 (b), and 8 (c).}
\label{fig:s4}
\end{figure}

% I think adding two figures for clustal alignments will be good to show where these conserved residues come from
\begin{figure}[htp]
\centering
  \includegraphics[width=\textwidth]{figs5.png}
  \caption[Hsp70 Alignments]{\textbf{Hsp70 family sequence alignment.} Amino acid sequence alignment performed using Clustal Omega\cite{madeira2019}. Sequences retrieved using Uniprot\cite{uniprot2019}. Colors of residues are interpreted as follows: red - hydrophobic sidechains; blue - acidic sidechains; magenta - basic sidechains; green - polar and glycine sidechains. Asterisks below a column indicate that the residue is identical in all represented sequences; double dots indicate that the residue is highly conserved; and single dots indicate that the residue is semi-conserved.}
\label{fig:s5}
\end{figure}

\begin{figure}[htp]
\centering
  \includegraphics[width=\textwidth]{figs6.png}
  \caption[Hsp90 Alignments]{\textbf{Hsp90 family sequence alignment.} Amino acid sequence alignment performed using Clustal Omega\cite{madeira2019}. Sequences retrieved using Uniprot\cite{uniprot2019}. Colors of residues are interpreted as follows: red - hydrophobic sidechains; blue - acidic sidechains; magenta - basic sidechains; green - polar and glycine sidechains. Asterisks below a column indicate that the residue is identical in all represented sequences; double dots indicate that the residue is highly conserved; and single dots indicate that the residue is semi-conserved.}
\label{fig:s6}
\end{figure}

\clearpage
{
\begin{table}[htp]
\centering
{\renewcommand{\arraystretch}{1}
\vspace*{0 in}
\begin{tabular}{|c|c|c|}
\cline{1-3}
Mode & Protein & SPM predicted residues \\
\cline{1-3}\cline{1-3}
 \multicolumn{3}{|c|}{\textbf{Hsp90$_{Ec}$ alone }} \\
\cline{1-3} 
\multirow{4}{*}{7} & \multirow{2}{*}{Hsp90$_{Ec}$ - protomer A} & \textcolor{blue}{380}, \textcolor{blue}{405$^{\circ}$}, \textcolor{blue}{413}, \textcolor{blue}{439}, \textcolor{blue}{463}, \textcolor{blue}{464*}, 465*, \textcolor{blue}{466*}, 484$^{\circ}$, 535$^{\circ}$,  \\
  &   & 549$^{\circ}$, 604$^{\circ}$, \textcolor{blue}{605}, \textcolor{blue}{608*}, \textcolor{blue}{610*}, 616, \textcolor{blue}{617*}, \textcolor{blue}{619}, \textcolor{blue}{621*} \\
  \cline{2-3}
\multirow{4}{*}{} & \multirow{2}{*}{Hsp90$_{Ec}$ - protomer A} & \textcolor{blue}{380}, \textcolor{blue}{405$^{\circ}$}, \textcolor{blue}{413}, \textcolor{blue}{439}, \textcolor{blue}{463}, \textcolor{blue}{464*}, 465*, \textcolor{blue}{466*}, 484$^{\circ}$, 535$^{\circ}$,  \\
  &   & 549$^{\circ}$, 604$^{\circ}$, \textcolor{blue}{605}, \textcolor{blue}{608*}, \textcolor{blue}{610*}, 616, \textcolor{blue}{617*}, \textcolor{blue}{619}, \textcolor{blue}{621*} \\
\cline{1-3}
\multirow{4}{*}{8} & \multirow{2}{*}{Hsp90$_{Ec}$ - protomer A} & \textcolor{blue}{353$^{\circ}$}, \textcolor{blue}{357*}, \textcolor{blue}{372}, \textcolor{blue}{380}, \textcolor{blue}{384}, \textcolor{blue}{392*}, \textcolor{blue}{394}, \textcolor{blue}{395}, \textcolor{blue}{436$^{\circ}$}, 443,  \\
 & & \textcolor{blue}{462*}, \textcolor{blue}{464*}, 592*, \textcolor{blue}{605}, \textcolor{blue}{606$^{\circ}$}, \textcolor{blue}{607*}, \textcolor{blue}{608*}, \textcolor{blue}{610*}, \textcolor{blue}{617*} \\
   \cline{2-3}
 & \multirow{2}{*}{Hsp90$_{Ec}$ - protomer B} & \textcolor{blue}{353$^{\circ}$}, \textcolor{blue}{357*}, \textcolor{blue}{372}, \textcolor{blue}{380}, \textcolor{blue}{384}, \textcolor{blue}{392*}, \textcolor{blue}{394}, \textcolor{blue}{395}, \textcolor{blue}{436$^{\circ}$}, 443,  \\
 & & \textcolor{blue}{462*}, \textcolor{blue}{464*}, 592*, \textcolor{blue}{605}, \textcolor{blue}{606$^{\circ}$}, \textcolor{blue}{607*}, \textcolor{blue}{608*}, \textcolor{blue}{610*}, \textcolor{blue}{617*} \\

\cline{1-3}
 \multicolumn{3}{|c|}{\textbf{asymmetric Hsp90$_{Ec}$ with 1 DnaK bound} } \\
\cline{1-3} 

\multirow{5}{*}{8} & \multirow{3}{*}{Hsp90$_{Ec}$ - protomer A} & \textcolor{blue}{372}, 377, 378*, \textcolor{blue}{380}, \textcolor{blue}{384}, 387$^{\circ}$, 390, 391, 398$^{\circ}$, 401*,  \\
  &   & \textcolor{blue}{405$^{\circ}$}, \textcolor{blue}{413}, 434$^{\circ}$, \textcolor{blue}{439}, \textcolor{blue}{462*}, 463, \textcolor{blue}{464*}, \textcolor{blue}{466*}, 467$^{\circ}$, 472*, \\
  & & 553*, \textcolor{blue}{605}, \textcolor{blue}{606$^{\circ}$}, \textcolor{blue}{608*}, 614$^{\circ}$  \\
    \cline{2-3}
  &  Hsp90$_{Ec}$ - protomer B & \textcolor{blue}{462*}, \textcolor{blue}{466*}, 480*, \textcolor{blue}{606$^{\circ}$}, \textcolor{blue}{607*}, \textcolor{blue}{610*}, 619, 621*\\
    \cline{2-3}
  & DnaK & 405*, 420*, 529, 530, 532 \\
  \cline{1-3}
  \multirow{5}{*}{10} & \multirow{2}{*}{Hsp90$_{Ec}$ - protomer A} & 317*, 353$^{\circ}$, 357*, 361, \textcolor{blue}{372}, \textcolor{blue}{380}, 381, \textcolor{blue}{384}, \textcolor{blue}{392*}, 394,  \\
  & & \textcolor{blue}{395}, 398$^{\circ}$, 436$^{\circ}$, \textcolor{blue}{462*}, \textcolor{blue}{464*}, 475*, 480*, 481$^{\circ}$, \textcolor{blue}{617*}\\
  \cline{2-3}
  & Hsp90$_{Ec}$ - protomer B & \textcolor{blue}{605}, \textcolor{blue}{606$^{\circ}$}, \textcolor{blue}{608*}, \textcolor{blue}{610*}, 614$^{\circ}$ \\
  \cline{2-3}
  & \multirow{2}{*}{DnaK} & 388*, 392*, 405*, 406*, 420*, 446*, 527$^{\circ}$, 529, 530, 531, \\
  & & 532, 534, 535$^{\circ}$, 536* \\ 

  \cline{1-3}
 \multicolumn{3}{|c|}{\textbf{symmetric Hsp90$_{Ec}$ with 2 DnaK bound} } \\
\cline{1-3} 

 
\multirow{6}{*}{13} & Hsp90$_{Ec}$ - protomer A & 333*, 338$^{\circ}$ \\
  \cline{2-3}
  & Hsp90$_{Ec}$ - protomer B & 333*, 338$^{\circ}$ \\
  \cline{2-3}
  & \multirow{2}{*}{DnaK bound to protomer A} & 388*, 392*, 393*, 405*, 406*, 416$^{\circ}$, 420*, 446*, 479*, 527$^{\circ}$,  \\
  & & 529, 530, 531, 532, 534, 535$^{\circ}$, 536*\\ 
  \cline{2-3}
  & \multirow{2}{*}{DnaK bound to protomer B} & 388*, 392*, 393*, 405*, 406*, 416$^{\circ}$, 420*, 446*, 479*, 527$^{\circ}$, \\
  & & 529, 530, 531, 532, 534, 535$^{\circ}$, 536*\\
   \cline{1-3}
  \multirow{4}{*}{28} & Hsp90$_{Ec}$ - protomer A & 48$^{\circ}$, 235, 236*, 241*, 243, 270*, 362, 392*, 614$^{\circ}$  \\
  \cline{2-3}
  & Hsp90$_{Ec}$ - protomer B & 48$^{\circ}$, 233*, 234*, 235, 236*, 241*, 243, 270*, 362, 392* \\
  \cline{2-3}
  & DnaK bound to protomer A & 147*, 169*, 188$^{\circ}$, 207*, 210, 214, 326*, 382*, 386 \\
\cline{2-3}
 & DnaK bound to protomer B & 147*, 169*, 176*, 188$^{\circ}$, 207*, 210, 214, 326*, 382*, 386 \\
  \cline{1-3}

    \multirow{6}{*}{8} & \multirow{2}{*}{Hsp90$_{Ec}$ - protomer A}& 372, \textcolor{blue}{380}, 387$^{\circ}$, 401*, \textcolor{blue}{405$^{\circ}$}, \textcolor{blue}{413}, 436$^{\circ}$, \textcolor{blue}{462*}, 463, \textcolor{blue}{464*},  \\
  &   & \textcolor{blue}{466*}, 472*, 480*, \textcolor{blue}{605}, \textcolor{blue}{606$^{\circ}$}, \textcolor{blue}{607*}, \textcolor{blue}{619}, \textcolor{blue}{621*}  \\
    \cline{2-3}
  &  \multirow{2}{*}{Hsp90$_{Ec}$ - protomer B} & 372, \textcolor{blue}{380}, 387$^{\circ}$, 401*, \textcolor{blue}{405$^{\circ}$}, \textcolor{blue}{413}, 436$^{\circ}$, \textcolor{blue}{462*}, 463, \textcolor{blue}{464*}, \\
  & & \textcolor{blue}{466*}, 472*, 480*, 534$^{\circ}$, 553*, \textcolor{blue}{605}, \textcolor{blue}{606$^{\circ}$}, \textcolor{blue}{607*}, \textcolor{blue}{619}, \textcolor{blue}{621*} \\
    \cline{2-3}
    & DnaK bound to protomer A & none \\
  \cline{2-3}
    & DnaK bound to protomer B & none \\
  \cline{1-3}

\end{tabular}}
\caption[Hot-spot residues predicted by SPM analysis]{\textbf{Hot-spot residues predicted by SPM analysis for each mode of each model}. Hsp90$_{Ec}$ residues highlighted in blue are common to all the Hsp90$_{Ec}$ models. Asterisks indicate residues that are highly conserved and the $^{\circ}$ symbol indicates semi-conserved residues as determined from Supplementary Figures \ref{fig:s5} and \ref{fig:s6}.}
\label{tab1}
\end{table}
}

%%%%%%%%%%%%%%%%%%%%%%%%%%%%%%%%%%%%%%%%%%
\clearpage
\section{References}
%=====================================
\bibliography{nma-htpg-dnak}

% If authors have biography, please use the format below
%\section*{Short Biography of Authors}
%\bio
%{\raisebox{-0.35cm}{\includegraphics[width=3.5cm,height=5.3cm,clip,keepaspectratio]{Definitions/author1.pdf}}}
%{\textbf{Firstname Lastname} Biography of first author}
%
%\bio
%{\raisebox{-0.35cm}{\includegraphics[width=3.5cm,height=5.3cm,clip,keepaspectratio]{Definitions/author2.jpg}}}
%{\textbf{Firstname Lastname} Biography of second author}

% The following MDPI journals use author-date citation: Arts, Econometrics, Economies, Genealogy, Humanities, IJFS, JRFM, Laws, Religions, Risks, Social Sciences. For those journals, please follow the formatting guidelines on http://www.mdpi.com/authors/references
% To cite two works by the same author: \citeauthor{ref-journal-1a} (\citeyear{ref-journal-1a}, \citeyear{ref-journal-1b}). This produces: Whittaker (1967, 1975)
% To cite two works by the same author with specific pages: \citeauthor{ref-journal-3a} (\citeyear{ref-journal-3a}, p. 328; \citeyear{ref-journal-3b}, p.475). This produces: Wong (1999, p. 328; 2000, p. 475)

%%%%%%%%%%%%%%%%%%%%%%%%%%%%%%%%%%%%%%%%%%
%% for journal Sci
%\reviewreports{\\
%Reviewer 1 comments and authors’ response\\
%Reviewer 2 comments and authors’ response\\
%Reviewer 3 comments and authors’ response
%}
%%%%%%%%%%%%%%%%%%%%%%%%%%%%%%%%%%%%%%%%%%
\end{document}
